# Supplementary material for: Identifying biomarkers of breast cancer micrometastatic disease in bone marrow using a patient-derived xenograft mouse model
Source: Breast Cancer Res. 2018 Jan 2;20:2. doi: 10.1186/s13058-017-0927-1 (PMC5748947; doi:10.1186/s13058-017-0927-1)
Supplement: Supplementary file 1 — Assay ids of the Taqman probes used in the study. (XLSX 9 kb) [file 13058_2017_927_MOESM1_ESM.xlsx]

## Sheet: Sheet1
Taqman gene expression assays used
Target	Assay ID
ALCAM	Hs00233455_m1
GNL3	Hs00205071_m1
ITGB1BP1	Hs00178055_m1
ITGB3BP	Hs01100612_m1
MALAT1	Hs00273907_s1
CD44	Hs01075861_m1
FOXC2	Hs00270951_s1
GSC	Hs00418279_m1
SNAI1	Hs00195591_m1
KRT19	Hs00761767_s1
DSCR3	Hs00195931_m1
STAM2	Hs00195241_m1
hGAPDH	Hs99999905_m1
mGAPDH	Mm03302249_g1
