# Supplementary material for: Identifying biomarkers of breast cancer micrometastatic disease in bone marrow using a patient-derived xenograft mouse model
Source: Breast Cancer Res. 2018 Jan 2;20:2. doi: 10.1186/s13058-017-0927-1 (PMC5748947; doi:10.1186/s13058-017-0927-1)
Supplement: Supplementary file 3 — Complete list of transcripts with significantly different expression between DTCs and primary tumors, and metastasis and primary tumor by microarray analysis. (XLSX 532 kb) [file 13058_2017_927_MOESM3_ESM.xlsx]

## Sheet: BM vs. Tum
Transcript Cluster ID	Gene Symbol	RefSeq	Pubmed Count with "metastasis"	p-value (WHIM vs control BM)	p-value(BM vs. Primary)	Fold-Change(BM vs. Primary)	p-value(Met vs. Primary)	Fold-Change(Met vs. Primary)	17A1384	17B1139	17B1141	17B1188	17B29	17C1180	17C1182	Control BM	Human FB BM	17B29 Primary	17B29 Met
8039748	A1BG	NM_130786	0	0.000438049	0.00445133	1.59091	0.343324	-1.16353	6.68624	6.75519	6.4451	6.41807	6.42036	6.80014	6.6328	7.08389	7.09186	5.92413	5.70563
8126681	AARS2	NM_020745	0	0.00012439	0.0008253	1.69424	0.447815	1.10554	6.19827	6.0226	5.87169	5.90316	5.82947	6.03936	6.13068	6.63904	6.62629	5.23868	5.38343
8135601	MET	NM_001127500	2501	1.42299e-05	4.4638e-06	-17.2585	0.0158937	-2.56472	4.31556	4.00604	4.46971	4.52231	3.66976	4.39545	4.56228	5.0838	5.22617	8.38654	7.02774
8119801	ABCC10	NM_033450	3	0.000190834	0.00507799	1.52417	0.257778	-1.18645	6.182	5.98391	5.91466	5.97643	5.76502	5.98188	6.19033	6.69629	6.57517	5.39115	5.1445
7999727	ABCC6	NM_001171	1	0.000310662	0.00356936	1.73898	0.77466	-1.05197	6.29465	6.14881	6.09074	5.96615	5.74449	6.16119	6.25088	6.83733	6.81567	5.2956	5.22251
7939341	CD44	NM_000610	2027	6.86866e-05	0.00136154	-2.82898	0.0258196	-2.13114	8.43931	8.85071	9.18941	8.89059	9.10708	8.91473	8.46983	6.76118	6.98799	10.3377	9.24603
7965322	KITLG	NM_000899	1497	0.00191119	0.000443396	-6.36808	0.00420008	-5.1821	4.08005	3.23795	3.69475	4.14635	3.20769	3.72841	4.30298	4.98942	4.87478	6.44203	4.06849
8068761	ABCG1	NM_207627	1	0.000347624	0.00610703	1.39598	0.834708	-1.02499	5.57681	5.71356	5.50124	5.31739	5.57076	5.64611	5.58294	6.07787	6.10481	5.07712	5.04152
8087825	ABHD14B	NM_032750	1	0.000499242	0.0060214	1.36207	0.774769	-1.0318	6.44683	6.43129	6.25387	6.2007	6.31192	6.48108	6.48498	6.80242	6.80636	5.92716	5.882
8008185	ABI3	NM_016428	1	0.00010894	0.00012652	1.73845	0.0360886	1.28289	7.13449	6.92982	6.91745	7.01147	6.82421	6.91745	6.84524	7.33966	7.29288	6.14221	6.50161
8140556	HGF	NM_000601	823	1.10721e-05	1.44879e-06	-31.4287	1.31055e-05	-26.8159	5.1727	5.29439	5.15863	4.93117	4.28722	4.80777	4.85559	5.57942	5.51675	9.90365	5.15863
7911458	ACAP3	NM_030649	0	0.000328359	0.00478837	1.5462	0.756074	1.0469	6.53808	6.47167	6.20155	6.31145	6.36696	6.65085	6.43536	7.20817	7.03871	5.79641	5.86253
8141648	ACHE	NM_015831	6935	0.00138259	0.00570888	1.64167	0.165055	1.29557	5.93141	5.80044	5.57687	5.65345	5.4315	5.86339	5.84294	6.4462	6.31335	5.01341	5.38699
8103822	VEGFC	NM_005429	813	0.00283348	0.000714939	-3.23842	0.00588151	-2.88394	6.47701	6.20965	5.58754	6.1458	5.75537	5.93906	6.05758	6.87753	6.72827	7.71986	6.19182
8099304	ACOX3	NM_003501	0	0.00024159	0.00855074	1.16089	0.695222	-1.02253	6.09125	6.07324	5.94989	6.03101	6.03724	6.13358	6.09125	6.32926	6.36648	5.84298	5.81083
7997863	ACSF3	NM_174917	0	0.000368314	0.00205942	1.64938	0.539186	1.09392	6.39062	6.31323	6.14879	5.97878	6.12175	6.31111	6.35174	6.86977	6.76641	5.50894	5.63844
7993726	ACSM5	NM_017888	0	0.00355094	0.0081623	1.55437	0.543265	1.10747	6.31753	6.53408	6.09749	6.1332	5.99815	6.14508	6.24927	6.61368	6.63504	5.57436	5.72163
8097256	FGF2	NM_002006	505	0.00351226	0.000962137	-2.23654	0.00783134	-2.05511	6.05093	5.94235	5.56442	5.91564	5.78083	6.23287	6.05691	6.5075	6.49058	7.09612	6.05691
8112198	ACTBL2	NM_001017992	0	0.0001154	0.00358644	1.74947	0.771846	-1.05329	4.88661	4.798	4.71712	4.56381	4.38489	4.90299	4.74783	5.79287	5.6409	3.90755	3.83264
8141580	ACTL6B	NM_016188	0	6.85683e-05	0.00384396	1.42883	0.698012	-1.04606	6.11458	6.16128	5.93781	6.08186	5.80898	6.04862	6.10487	6.78756	6.76362	5.52202	5.45706
7955535	ACVR1B	NM_004302	4	0.000137613	0.00595095	1.29189	0.487956	-1.06577	5.91224	5.90944	5.80126	5.8737	5.65963	5.92016	5.89442	6.37352	6.31431	5.48349	5.39159
8135069	SERPINE1	NM_000602	491	0.00106244	0.000350255	-2.41098	0.00907851	-1.90528	5.34326	5.33586	4.92596	5.27481	4.90845	5.2203	5.32084	5.78703	5.97854	6.45955	5.52955
8037374	PLAUR	NM_002659	363	0.00111588	0.000372357	-2.25954	0.00281689	-2.13614	6.00952	6.01894	5.72199	5.8895	5.55595	6.02339	6.01894	6.48828	6.56054	7.06721	5.9722
7986383	IGF1R	NM_000875	307	7.31929e-06	9.44899e-06	-4.5627	0.433562	1.15891	5.72984	5.70406	5.45558	5.48607	5.18875	5.69644	5.54154	6.35824	6.22534	7.73307	7.94584
7982597	THBS1	NM_003246	207	0.00108821	0.000177734	-11.5001	0.00140731	-9.84446	7.32377	6.22614	6.18352	6.92322	6.28985	6.11887	7.027	7.50286	7.69137	10.1082	6.80889
8145334	ADAM7	NM_003817	2	2.53975e-07	0.000531248	1.23766	0.003817	1.22003	3.66408	3.69373	3.56537	3.61296	3.55123	3.60341	3.64112	4.51835	4.53477	3.31123	3.59814
8115327	SPARC	NM_003118	183	4.59676e-06	2.0174e-06	-19.8595	0.0505003	-1.92594	6.4999	6.08137	5.53819	5.95414	6.1609	6.2001	6.26837	7.00235	6.785	10.4122	9.46662
8151816	GEM	NM_005261	170	8.23276e-06	1.29724e-06	-3.65329	1.1569e-05	-3.45255	5.37293	5.40626	5.38661	5.35765	5.25241	5.63442	5.49684	6.0108	5.90414	7.2845	5.49684
7962384	ADAMTS20	NM_025003	1	0.000100086	0.00174765	1.44555	0.126716	1.18803	4.48187	4.36873	4.26305	4.28174	4.13233	4.30554	4.34459	5.00434	4.92373	3.7795	4.02807
8112342	ADAMTS6	NM_197941	2	0.00874417	0.00299349	-1.74025	0.00289991	-2.0902	5.38982	5.38982	5.03626	5.19697	5.08683	5.4034	5.51593	5.56314	5.56811	6.08772	5.02409
8159086	ADAMTSL2	NM_014694	0	0.00117245	0.00838946	1.46121	0.614121	1.07562	6.77602	6.66816	6.41329	6.65266	6.38032	6.69323	6.63625	7.19766	7.07411	6.05569	6.16086
7899851	ADC	NM_052998	343	0.000506255	0.00617369	1.53533	0.523296	1.1036	6.25259	6.15442	5.94757	6.11641	5.76093	6.11885	6.10887	6.76251	6.76141	5.44712	5.58934
7978285	ADCY4	NM_001198592	0	1.33432e-09	0.000133012	1.14153	1.03509e-06	-1.4397	6.37997	6.35951	6.37997	6.38573	6.37997	6.37997	6.31356	7.14122	7.1454	6.17742	5.65165
8165794	CD99	NM_002414	144	0.0028597	0.00542104	-3.72377	0.0224456	-3.59349	7.95905	8.79116	9.11725	7.94031	8.54765	8.17583	7.95264	7.05261	6.67855	10.2516	8.40622
7951271	MMP1	NM_002421	137	1.44897e-08	1.83719e-09	-53.5626	4.80474e-08	-26.9319	4.4332	4.60605	4.22568	4.55786	4.31569	4.54854	4.31708	5.02489	5.09758	10.1723	5.42106
8056257	FAP	NM_004460	130	1.45666e-05	2.37349e-06	-19.3498	1.88287e-05	-17.7693	4.68502	4.30335	4.24828	4.31756	3.78667	4.5323	4.57933	5.46716	5.78745	8.62461	4.47329
7918533	ADORA3	NM_020683	10	6.00625e-07	3.17824e-05	1.44695	0.0329174	-1.1475	6.07165	6.09573	6.03468	6.06795	5.92707	6.07165	6.07165	6.60656	6.6375	5.5156	5.31711
8018966	TIMP2	NM_003255	128	0.00080686	0.000143058	-6.73769	0.0130407	-3.06233	7.03041	6.74566	6.6329	6.46281	6.32277	7.10408	7.35527	7.41925	7.27891	9.55995	7.94532
7936439	AFAP1L2	NM_001001936	2	0.00013849	0.00172443	1.48358	0.465584	1.08538	5.59732	5.69001	5.52865	5.33193	5.52018	5.42531	5.50911	6.07131	6.1477	4.94556	5.06376
7926609	BMI1	NM_005180	126	8.22568e-05	0.00187531	-2.28378	0.0262259	-1.88445	6.92027	6.71537	7.38246	6.98401	6.92027	6.71279	6.73135	5.40743	5.14906	8.10093	7.18678
7964499	AGAP2	NM_001122772	1	0.00201092	0.00668631	1.5594	0.443188	1.13381	6.31875	6.04562	6.06496	5.78769	5.89967	6.08414	6.03376	6.45569	6.60114	5.39252	5.5737
8137381	AGAP3	NM_031946	0	0.000191148	0.00430219	1.51694	0.457782	-1.11005	7.26198	7.19218	6.93428	7.15493	6.98666	7.34977	7.15493	7.76458	7.81257	6.54665	6.39603
7953291	CD9	NM_001769	121	0.000601996	0.000102684	-7.44187	0.00506185	-3.89339	7.86872	7.64658	7.12447	7.29067	6.75937	7.46188	7.57384	8.32008	8.11516	10.285	8.324
8129562	CTGF	NM_001901	113	0.000313562	6.85803e-05	-2.84995	0.00060685	-2.65224	6.35878	6.35029	6.08157	6.34253	5.90535	6.32862	6.35878	6.8244	6.91805	7.7575	6.35029
8088180	WNT5A	NM_003392	110	0.00129257	0.00201149	-2.06161	0.177491	-1.35008	4.39968	4.47512	3.99076	4.56197	4.0523	4.41771	4.38726	5.2248	5.36048	5.37017	4.93712
8136839	PIP	NM_002652	99	5.52565e-06	8.89418e-07	-11.2073	2.80926e-06	-14.8753	5.156	5.26401	4.99383	5.19981	4.72873	5.34578	5.32948	5.78359	5.72693	8.63175	4.7369
8022674	CDH2	NM_001792	92	7.68763e-05	1.83523e-05	-7.17921	0.0100295	-2.43763	5.54731	5.1011	4.88661	5.33425	5.21725	5.62469	5.60678	6.11558	6.08472	8.17497	6.88949
8150318	FGFR1	NM_023110	88	0.00504522	0.00129031	-2.30168	0.0468368	-1.6712	6.30087	6.32748	6.05942	6.32748	5.70601	6.33839	6.19752	6.76717	6.63815	7.38228	6.64139
8134834	AGFG2	NM_006076	0	9.6029e-05	0.0017415	1.40041	0.420928	1.08072	6.57181	6.51689	6.46132	6.51689	6.28819	6.51689	6.56897	7.01531	7.09829	6.00572	6.11771
8174076	GLA	NM_000169	84	0.000750941	0.000904209	-2.88992	0.696889	-1.10913	6.4042	6.76854	6.95798	6.76854	7.02278	6.29615	6.48773	6.308	6.22082	8.2033	8.05387
8163002	KLF4	NM_004235	79	0.00133441	0.000459596	-2.86825	0.00143575	-3.15018	6.1787	5.91257	5.90627	5.90607	5.38926	5.73758	6.017	6.59264	6.66172	7.38409	5.72865
8072626	TIMP3	NM_000362	72	1.061e-05	1.41199e-06	-15.2131	4.97353e-05	-8.26195	5.932	5.91357	5.49819	5.71097	5.16742	5.75318	5.62064	6.32095	6.28591	9.58381	6.53733
7995237	AHSP	NM_016633	0	0.000401046	0.00426064	1.44511	0.190573	1.18509	4.65112	4.74127	4.44285	4.70419	4.51138	4.63676	4.81343	5.25346	5.23924	4.11182	4.35681
7960427	AKAP3	NM_006422	0	0.000715556	0.00703814	1.53506	0.824427	1.0353	5.2046	5.19031	5.17205	5.16987	4.93894	5.494	5.17205	5.74941	5.88044	4.5734	4.62345
8122045	AKAP7	NM_016377	0	0.00276964	0.00295805	-1.57718	0.032371	-1.43371	4.29585	4.23734	4.16645	3.88735	4.21901	4.20629	4.00843	4.77922	4.65741	4.80317	4.28341
8006239	NF1	NM_001042492	70	0.000381339	0.000352427	-2.56259	0.406445	-1.18605	6.97623	6.95979	7.14797	6.97414	7.44325	6.75807	7.02348	6.68207	6.75993	8.39802	8.15186
8036840	AKT2	NM_001626	96	8.04128e-05	0.00617929	1.42902	0.101133	-1.25938	6.89378	6.81121	6.6582	6.73213	6.55455	6.94191	6.81121	7.46915	7.44825	6.25683	5.92412
8081431	ALCAM	NM_001627	69	0.00017424	0.0015146	-3.45067	0.194867	-1.59516	7.42087	7.67068	7.89179	8.35748	8.21554	7.45979	7.72275	6.05894	5.99761	9.60672	8.93302
8095628	ALB	NM_000477	37	6.0712e-08	0.00375901	1.74325	2.77118e-08	97.592	4.43288	4.38931	4.1933	3.84471	4.18624	4.22914	4.18301	4.98342	4.97265	3.40659	10.0153
7927814	SIRT1	NM_012238	67	2.01347e-05	2.35404e-05	-2.33835	0.175314	-1.18758	7.04319	7.09096	7.1818	7.13038	7.26374	7.10845	6.86297	6.70483	6.74377	8.32284	8.07481
7964834	CPM	NM_001874	62	0.00011009	7.10063e-05	-3.38008	0.447576	-1.16862	4.47205	4.13554	4.14954	4.69948	4.49431	4.53711	4.34776	5.00126	5.17737	6.16217	5.93737
7994603	SPN	NM_001030288	62	0.00137242	0.000928936	2.2548	0.0873419	1.47714	7.25215	6.87817	6.67801	7.08779	6.67712	6.79516	6.87199	7.24592	7.39403	5.71848	6.28129
7912975	ALDH4A1	NM_003748	0	1.91218e-05	0.00306415	1.43287	0.280136	-1.13413	5.07798	5.15499	5.01967	5.02928	4.81633	5.17202	5.08552	5.92224	5.94831	4.53192	4.35034
8141757	ALKBH4	NM_017621	0	0.000818116	0.00730895	1.27223	0.122198	1.16171	6.34262	6.48876	6.19545	6.33767	6.26744	6.3537	6.3492	6.68941	6.78628	5.98618	6.20243
8004201	ALOX12P2	NR_002710	0	1.65143e-05	0.00307976	1.22102	0.0711332	1.13544	5.88229	5.88305	5.7936	5.88756	5.73841	5.90427	5.88229	6.48463	6.40828	5.56498	5.74824
7932000	KIN	NM_012311	60	0.00603106	0.00466101	-2.84806	0.222471	-1.57428	5.51947	5.41504	6.32483	5.65343	6.35322	5.76079	5.75028	5.27185	5.14909	7.33527	6.68058
8047577	ALS2CR8	NM_024744	0	0.00327634	0.00387594	-1.78348	0.547732	-1.12098	5.8252	5.64314	5.97837	5.65409	5.81699	5.49563	5.41772	5.41772	5.31532	6.52486	6.36009
7943263	AMOTL1	NM_130847	2	0.00250212	0.00609666	-1.57462	0.141385	-1.29297	4.75979	4.72431	4.7183	4.43971	4.33278	4.75979	4.64498	5.3449	5.35265	5.28067	4.90998
7938396	AMPD3	NM_000480	0	0.000718913	0.00157241	1.59086	0.0281491	1.40374	6.66221	6.55221	6.29914	6.55221	6.32725	6.55515	6.55679	7.03459	6.97332	5.83091	6.32018
8064396	ANGPT4	NM_015985	0	6.43465e-05	0.00141583	1.40389	0.201495	1.13235	5.82818	5.78965	5.67004	5.70791	5.57423	5.78965	5.8428	6.35322	6.36149	5.25378	5.4331
7933772	ANK3	NM_020987	2	0.00563228	0.00412307	-1.69214	0.0938397	-1.38039	5.07869	4.83153	4.93478	4.64635	4.57163	4.93478	4.75211	5.48547	5.3321	5.58026	5.11519
7984227	ANKDD1A	NM_182703	0	0.00192063	0.00286531	1.70321	0.624892	1.08371	6.71928	6.61618	6.38689	6.28369	6.69978	6.70109	6.57271	6.83486	6.94584	5.80026	5.91623
8155397	ANKRD20A3	NM_001012419	0	2.278e-06	0.00342643	-1.19445	1.1891e-05	1.80909	4.65708	4.63156	4.65708	4.53443	4.65708	4.52866	4.56389	4.77399	4.75947	4.8606	5.71587
7934906	ACTA2	NM_001141945	55	1.09806e-06	1.41415e-07	-5.37573	2.49094e-06	-4.32125	6.45517	6.46358	6.42008	6.34525	6.51245	6.28855	6.17822	6.55655	6.56026	8.80693	6.69548
8075971	ANKRD54	NR_036556	0	0.000710513	0.00264972	1.79328	0.452985	1.14459	7.15453	7.15453	6.78745	6.8013	6.99312	7.19689	7.22879	7.64011	7.68908	6.20263	6.39746
8121095	ANKRD6	NM_014942	4	0.000304641	0.00228373	1.48955	0.423997	1.10053	5.69734	5.61283	5.63544	5.39694	5.47315	5.75206	5.63544	6.14303	6.12489	5.02558	5.16378
8102619	ANXA5	NM_001154	53	8.91029e-05	0.000394997	-8.41892	0.0505115	-2.85982	8.58347	8.88409	9.25776	8.61092	8.79546	7.96325	8.01325	6.30919	5.76801	11.6605	10.1446
7945394	ANO9	NM_001012302	1	0.0010291	0.00489313	1.67125	0.480646	1.13321	5.98065	6.11543	5.76891	5.60993	5.78975	6.0457	6.0235	6.49049	6.56335	5.16391	5.34432
8107005	CAST	NM_001190442	50	0.000239399	0.00290156	-3.03645	0.0741824	-1.99246	7.65914	8.05794	8.52063	8.16322	8.63169	7.95487	7.77414	6.18365	6.22095	9.71119	8.71664
8149927	CLU	NM_001831	50	6.51711e-05	1.89904e-05	-3.0456	0.0260104	-1.50246	5.78888	5.86317	5.61119	5.55607	5.39005	5.71166	5.56882	6.05777	6.054	7.24813	6.6608
8178498	HLA-B	NM_005514	50	1.74515e-08	4.26963e-05	2.22612	0.00299506	1.68666	10.2784	10.4809	10.4561	10.2352	10.5883	10.3361	10.3053	6.6946	6.76865	9.22837	9.98253
7961532	ARHGDIB	NM_001175	49	1.04515e-07	0.00115363	2.44661	0.0304061	1.8348	10.5613	10.8848	11.1259	10.795	11.0296	10.6688	10.6071	5.21319	5.63715	9.51957	10.3952
7927367	ANXA8	NM_001040084	238	0.000427665	0.00858097	1.48735	0.917159	-1.01579	6.34782	6.22157	6.00254	6.03101	5.89297	6.24183	6.10396	6.76778	6.84866	5.5475	5.5249
7927307	ANXA8L2	NM_001630	0	0.000236083	0.00425548	1.53894	0.91287	-1.01568	6.3135	6.16057	5.98137	6.03242	5.86592	6.19053	6.01879	6.73346	6.80091	5.45851	5.43606
7978066	AP1G2	NM_003917	0	0.00230854	0.00357264	1.51792	0.0241649	1.44479	6.67647	6.40342	6.40342	6.31169	6.39397	6.40342	6.21792	6.79351	6.86731	5.79937	6.33023
8058765	FN1	NM_212482	47	2.06581e-09	7.84365e-10	-76.363	2.50461e-05	-3.54318	5.68801	5.33285	5.5803	5.29489	5.48274	5.45977	5.59168	5.88484	5.92647	11.7448	9.91979
8037847	AP2S1	NM_004069	0	8.0001e-06	2.10101e-05	-1.29191	3.24156e-06	-1.56535	7.92851	7.92851	7.88398	7.86529	7.89178	7.9765	7.92851	8.14494	8.15059	8.28423	7.63775
7932985	NRP1	NM_003873	46	1.3557e-06	1.73099e-07	-18.3339	4.02484e-06	-11.3348	5.30381	5.00141	5.02553	5.34873	4.86375	5.22345	4.83239	5.5598	5.53072	9.28202	5.77933
8087739	CISH	NM_013324	40	3.01158e-05	0.000214254	2.17943	0.704319	1.06007	6.63535	6.55156	6.38181	6.35356	6.19922	6.48069	6.63648	7.27921	7.34924	5.33872	5.42288
8077185	APOA1	NM_000039	3	0.00186467	0.00413533	1.81411	0.0201938	1.75726	7.19681	7.01367	6.79524	6.84412	6.61603	7.05046	7.12342	7.5883	7.70629	6.08928	6.9026
7906185	APOA1BP	NM_144772	0	0.00105287	0.00292698	-1.72535	0.473102	1.13041	6.64767	6.95027	6.47027	6.86154	6.81425	6.79621	6.5333	6.47757	6.50586	7.51167	7.68853
8050619	APOB	NM_000384	5	6.02747e-07	0.00790955	1.43743	2.62114e-07	12.2228	5.06279	5.15735	4.77883	5.10511	4.9996	5.19272	5.11284	5.8056	5.66665	4.53497	8.14647
8073072	APOBEC3D	NM_152426	1	0.000844512	0.0065267	1.51763	0.917009	-1.01572	8.14104	7.98629	7.83809	7.91529	7.73804	7.95347	7.68252	8.35855	8.46962	7.29171	7.26921
8152617	HAS2	NM_005328	38	6.63339e-07	1.9317e-07	-39.5168	0.000993934	-3.722	5.45588	5.21898	4.87132	5.24237	4.65493	4.98321	5.12516	5.9518	5.83561	10.3832	8.48715
8029530	APOE	NM_000041	17	2.99546e-05	0.000639982	1.50791	0.0559914	1.2374	6.93476	6.83138	6.7874	6.74561	6.63184	6.86263	6.89474	7.57725	7.5364	6.22007	6.52739
8075695	APOL3	NR_027833	0	0.00314446	0.00301039	1.51471	0.36277	1.128	6.33911	6.513	6.18566	6.2122	6.52912	6.42374	6.30924	6.59489	6.57424	5.75983	5.93359
8075316	OSM	NM_020530	38	0.00473723	0.00677886	2.50831	0.43495	1.30422	7.03095	6.64751	6.38762	6.46963	6.06336	6.68958	7.03268	7.22217	7.41344	5.29061	5.67381
7955305	AQP6	NM_001652	2	0.000330743	0.00432776	1.54244	0.941093	-1.01065	6.58901	6.50397	6.17545	6.37381	6.19789	6.45128	6.3668	7.00456	7.01648	5.75453	5.73924
8160663	AQP7	NM_001170	2	0.000519388	0.00422645	1.7375	0.635129	1.09097	7.40582	7.18559	7.04806	6.97022	6.84015	7.24437	7.05083	7.94534	7.78022	6.30942	6.43503
8155554	AQP7P1	NR_002817	0	0.000988246	0.00801299	1.73886	0.260844	1.27663	6.23909	6.03965	5.85213	5.82575	5.6123	6.14842	6.10664	6.84122	6.85956	5.17671	5.52905
8133021	ARAF2P	BC033982	0	2.88238e-05	0.00214835	1.48073	0.211566	-1.16316	5.44535	5.44535	5.44535	5.44535	5.20949	5.61525	5.44535	6.25334	6.16213	4.86962	4.65157
7950197	ARAP1	NM_015242	0	0.000279669	0.0036194	1.64498	0.433941	-1.13592	6.32569	6.25724	6.04897	5.87526	5.95209	6.19752	6.22504	6.72299	6.76013	5.4079	5.22404
8114733	ARAP3	NM_022481	2	0.000182555	0.00230577	1.76183	0.661103	1.07629	6.61599	6.39131	6.16141	6.37521	6.08963	6.39131	6.44935	7.18919	7.20318	5.53639	5.64245
7947784	ARFGAP2	NM_032389	0	0.00117745	0.00549882	1.65026	0.636799	-1.0862	7.09808	6.90804	6.93515	6.82817	6.49464	6.85648	6.80947	7.23457	7.32398	6.12445	6.00516
8092970	APOD	NM_001647	36	0.00380065	0.000810706	-3.00101	0.00375333	-3.01715	6.13289	5.84836	5.65105	5.8402	5.3027	6.09535	5.95314	6.38805	6.45226	7.4174	5.82422
8097813	ARFIP1	NM_001025595	1	0.00577242	0.0039895	-1.97687	0.0408217	-1.70929	7.02027	7.01769	7.35066	7.05711	7.18405	6.97213	6.58138	6.57197	6.50636	8.0094	7.23601
8100994	CXCL2	NM_002089	36	2.87673e-06	3.71602e-07	-9.66487	4.46223e-06	-8.03306	5.68824	5.79347	5.43683	5.69166	5.35009	5.79347	5.76769	6.12372	6.21515	8.91867	5.91272
8149413	DLC1	NM_182643	36	0.000652664	0.000235585	-2.49079	0.000995405	-2.58501	4.86751	4.78706	4.55191	4.57327	4.32581	4.77281	4.78669	5.41988	5.31274	5.98304	4.61287
7991809	ARHGDIG	NM_001176	0	0.000778889	0.00263997	1.9441	0.835083	1.04266	7.16382	7.14664	6.73805	6.91477	6.65811	7.15855	6.89355	7.47024	7.61132	5.99425	6.05453
8126860	MUT	NM_000255	36	0.00115604	0.00147632	-2.77828	0.209376	-1.44752	6.28126	6.43593	6.69196	6.4981	7.06834	6.18019	6.45977	5.8607	5.73648	7.9907	7.45712
7912724	ARHGEF19	NM_153213	1	0.000474336	0.00388502	1.86109	0.708522	-1.07858	6.62944	6.32508	6.17713	6.20453	6.13092	6.5488	6.59645	7.06914	7.10294	5.47705	5.36792
7899220	ARID1A	NM_006015	22	0.000224863	0.000439363	1.83419	0.361825	1.13425	7.49451	7.35715	7.27804	7.12083	7.17021	7.44659	7.36216	7.68457	7.81117	6.44336	6.6251
8043630	ARID5A	AY358167	0	0.000367262	0.00188952	1.87868	0.302723	1.21158	6.55264	6.23219	6.10407	6.44909	6.01323	6.28926	6.30177	6.97692	7.11131	5.36774	5.64463
7908553	PTPRC	NM_002838	36	1.90944e-05	0.00474656	3.71554	0.154484	1.97559	9.84371	9.99421	10.7753	9.89643	10.244	9.49172	9.41835	5.33274	5.01891	8.05838	9.04067
7941104	ARL2	NM_001667	3	0.00228936	0.00070939	-1.58699	0.00544345	-1.52524	6.96506	6.89597	6.65021	6.7858	6.76701	6.96585	6.89165	7.21904	7.16688	7.51223	6.90319
7961390	HEBP1	NM_015987	35	0.000814534	0.000268366	-3.1353	0.0952288	-1.54129	6.12796	6.2437	6.05102	6.01698	5.6875	6.01087	5.57381	6.48683	6.69008	7.60744	6.9833
8007493	ARL4D	NM_001661	0	0.00474759	0.00549721	-1.42863	0.0434352	-1.34121	5.53629	5.5071	5.36172	5.41371	5.16511	5.42104	5.5071	5.94008	5.82418	5.93064	5.5071
7995193	ARMC5	NM_024742	0	0.0007293	0.0027927	1.68559	0.352868	1.16494	6.20288	6.20288	6.20288	6.20288	5.84452	6.20288	6.40773	6.71586	6.81045	5.4277	5.64795
8050302	ROCK2	NM_004850	34	3.06585e-05	0.00139091	-3.07401	0.672213	-1.13706	7.32783	7.73457	8.16552	8.09196	8.21126	7.93249	7.80374	5.4923	5.80089	9.51546	9.33015
8146000	ADAM9	NM_003816	33	0.0011376	0.00046506	-16.2658	0.0551634	-3.96441	5.41994	5.72387	6.09171	6.81998	7.32616	6.48561	6.66309	5.43855	5.53118	10.3853	8.39815
8094778	UCHL1	NM_004181	33	7.11507e-05	1.49728e-05	-9.45609	0.00615479	-2.9711	5.30747	5.30913	4.65871	5.06517	5.48918	5.48918	5.48918	5.75944	5.93781	8.49953	6.92854
7995776	MT3	NM_005954	32	0.000248105	0.000335808	2.68826	0.133853	1.407	8.29177	8.10034	7.72013	7.94669	7.70459	8.17898	7.9899	8.67262	8.64303	6.56367	7.05629
8009301	PRKCA	NM_002737	32	0.00577391	0.00264367	-2.46953	0.0942951	-1.66318	5.30251	4.60619	4.74767	5.0258	4.43868	4.83727	4.75225	5.51037	5.74493	6.12001	5.38606
7937882	ART1	NM_004314	1	0.000529767	0.00633458	1.49297	0.535066	1.09411	6.76662	6.62057	6.40899	6.61701	6.30335	6.58032	6.57186	7.19529	7.20484	5.97449	6.10425
8088919	ROBO1	NM_133631	31	6.3678e-05	4.2873e-05	-3.13438	0.458615	-1.14087	6.19204	6.10112	5.7537	5.9167	5.73376	6.11478	6.08611	6.60122	6.64667	7.63364	7.4435
8069676	ADAMTS1	NM_006988	30	1.96299e-05	2.67217e-06	-21.5083	0.000101231	-10.3902	5.38249	5.29395	4.49259	5.05497	5.02504	5.42212	5.31683	5.88411	6.0367	9.56797	6.19081
8171403	ASB11	NM_080873	1	7.02442e-05	0.00714666	1.36395	0.195885	1.16935	4.88437	4.75436	4.73781	4.74253	4.50603	4.65428	4.7156	5.63202	5.50262	4.26578	4.49148
8007584	ASB16	NM_080863	0	6.06069e-05	0.00142963	1.57896	0.832039	1.02653	7.33543	7.14507	7.03798	7.0565	6.95633	7.23075	7.04253	7.89437	7.8677	6.45597	6.49374
7958396	ASCL4	NM_203436	0	7.00106e-05	0.00142796	1.64899	0.834669	1.02861	5.27046	5.34777	5.10883	5.23512	4.92596	5.23512	5.23512	5.93047	6.07064	4.47248	4.51317
7923317	ASCL5	XM_940966	0	4.51048e-05	0.000818772	1.58368	0.0799299	1.24908	6.15952	6.03819	5.91714	6.11236	5.81952	5.98658	6.09629	6.81976	6.82373	5.35523	5.6761
8034772	ASF1B	NM_018154	0	2.83917e-05	0.00238722	1.23873	0.430449	-1.05246	6.69101	6.54017	6.48498	6.584	6.584	6.59114	6.56131	7.08011	6.99237	6.2678	6.19403
8046997	ASNSD1	NM_019048	0	0.00410721	0.00634427	-1.84892	0.426036	-1.19572	6.22551	6.52315	6.75302	6.74689	6.90654	6.60779	6.43381	6.19362	6.03133	7.48621	7.22834
8133876	CD36	NM_001001548	29	0.000126102	2.4198e-05	-3.87653	0.000226028	-3.5425	3.45464	3.50105	3.0348	3.40464	3.03647	3.45464	3.38625	4.02857	4.06853	5.2794	3.45464
8030557	ATF5	NM_001193646	3	1.30752e-05	0.00517845	1.15426	0.00173307	1.2622	6.8863	6.88309	6.7914	6.82862	6.76204	6.82749	6.88309	7.31767	7.37846	6.63046	6.96641
7942381	ATG16L2	NM_033388	0	0.000213441	0.00220005	1.65498	0.650126	1.06943	7.08386	6.81634	6.73287	6.70138	6.59287	6.76196	6.73129	7.42194	7.53787	6.04755	6.14439
7981217	ATG2B	NM_018036	1	7.67591e-05	0.00190787	-1.85848	0.210956	-1.26353	6.82347	6.69518	6.90572	6.73925	6.87129	6.47889	6.45086	5.61438	5.46342	7.60336	7.2659
8092800	ATP13A4	NM_032279	0	0.000277315	0.00175301	1.77379	0.553504	1.10106	4.60366	4.57101	4.18969	4.34396	4.51817	4.63436	4.57557	5.26707	5.09705	3.66408	3.80298
7965410	DCN	NM_001920	28	1.69495e-08	2.95448e-09	-147.48	9.53196e-07	-17.5662	3.62872	3.77346	3.7305	3.81607	3.29907	3.82655	3.52324	4.45503	4.26783	10.8612	6.72644
7958644	ATP2A2	NM_170665	9	3.83953e-05	0.00775986	-1.98949	0.319913	-1.30215	8.42049	8.88994	8.9934	8.93548	9.27067	8.70312	8.79485	6.60727	6.84417	9.85068	9.46979
8140668	SEMA3A	NM_006080	28	1.3648e-06	3.00596e-07	-17.2939	0.000242777	-3.95112	5.32719	4.85831	4.84126	5.10826	4.68783	5.14024	4.89992	5.3261	5.22709	9.09262	7.11036
8029098	CEACAM6	NM_002483	27	0.00282429	0.00179388	2.02176	0.0372035	1.63193	4.67711	4.88439	4.6127	4.37506	4.60701	4.89757	4.39355	5.13362	5.0312	3.61973	4.32631
8174103	GK	NM_001128127	27	0.000421119	0.000709459	-2.37921	0.344283	-1.22479	7.06544	7.62348	7.51196	7.29827	7.7223	7.54359	7.52021	6.89984	6.85155	8.7198	8.42727
8178508	ATP6V1G2	NM_130463	0	0.00056687	0.00738633	1.64266	0.548173	-1.11754	6.7061	6.83208	6.52502	6.75834	6.50943	7.0612	6.84503	7.46068	7.38348	6.03214	5.87181
8058857	IGFBP5	NM_000599	27	0.000270311	0.000422833	-2.24358	0.625295	-1.09122	6.07278	5.5939	5.64851	5.80511	5.56207	5.77649	5.92066	6.73056	6.60214	6.9343	6.80836
8168472	ATP7A	NM_000052	2	0.000191741	0.00100558	-1.61089	0.71222	1.04588	7.05508	6.91376	7.25935	6.9571	7.23183	7.06385	7.05914	6.6693	6.6577	7.76501	7.82973
7968154	ATP8A2	NM_016529	0	0.00186984	0.00685418	1.50455	0.0295571	1.47566	5.18526	5.25541	4.94624	5.40118	4.9803	5.21091	5.16934	5.72701	5.74022	4.57476	5.13613
8032312	ATP8B3	NM_138813	0	0.00103086	0.00530258	1.86155	0.883115	-1.03197	6.52741	6.29876	6.04747	6.19537	5.94225	6.49318	6.44425	6.89227	6.93721	5.38188	5.33648
7922130	DPT	NM_001937	26	0.000177031	5.07082e-05	-2.65538	0.000102915	-3.18071	5.62789	5.40075	5.37996	5.40109	5.11547	5.49614	5.53424	5.95061	5.99983	6.83114	5.16179
7938880	HTATIP2	NM_001098520	26	0.00190238	0.00736044	-3.39109	0.877486	-1.0717	6.51262	6.80793	7.52696	7.44019	7.94658	7.1483	7.08122	5.99596	5.93063	8.97086	8.87096
8114861	LARS	NM_020117	26	8.43606e-05	0.00384982	-2.7327	0.472178	1.26925	7.59841	7.8478	8.08632	8.3033	8.3482	7.5448	7.59655	5.9425	6.06284	9.35395	9.69793
8170794	AVPR2	NM_001146151	0	0.000252056	0.00269461	1.76966	0.316845	1.19673	6.46775	6.6671	6.24849	6.28298	6.15714	6.55968	6.41857	7.22771	7.32626	5.57677	5.83587
8168107	AWAT1	NM_001013579	0	4.38456e-06	0.000137381	1.29494	0.798521	1.01216	5.66946	5.68567	5.57957	5.66717	5.63548	5.66852	5.7359	6.06812	6.12302	5.29022	5.30767
7998211	AXIN1	NM_003502	8	0.000163899	0.00168137	1.5112	0.612544	1.06039	6.44639	6.44639	6.37658	6.46777	6.1671	6.52283	6.51515	6.98808	6.99672	5.82462	5.90921
7896878	B3GALT6	NM_080605	0	0.000345004	0.000345742	-1.45286	0.000205694	-1.71182	6.40676	6.28781	6.36068	6.30817	6.25888	6.4981	6.38646	6.65385	6.72482	6.89702	6.12149
7952884	B3GAT1	NM_054025	0	0.000444923	0.00318784	1.75984	0.727338	-1.06374	6.09152	6.05587	5.75062	5.90586	5.57727	6.04815	5.91722	6.48648	6.54524	5.0912	5.00205
8008172	B4GALNT2	NM_153446	3	1.45132e-05	0.000375767	1.66513	0.950911	1.00677	5.73706	5.68581	5.56628	5.56901	5.50775	5.76769	5.76769	6.40223	6.55415	4.9217	4.93143
7919095	NOTCH2	NM_024408	26	0.00022491	3.10631e-05	-2.81131	0.000337296	-2.55809	6.25231	6.27136	6.28918	6.24989	5.86658	6.16652	6.01757	6.44304	6.47371	7.6503	6.29523
8122807	AKAP12	NM_005100	25	2.26394e-05	8.80253e-06	-4.29597	0.0366101	-1.54463	5.57481	5.49806	5.25543	5.15429	5.24742	5.57481	5.57481	6.12241	6.19111	7.51436	6.88709
7906205	BCAN	NM_021948	4	0.000310001	0.00247023	1.53214	0.149707	1.21935	6.712	6.60278	6.52933	6.65989	6.35927	6.76408	6.65989	7.26714	7.22367	5.99691	6.28303
7981242	BCL11B	NM_138576	3	0.00115214	0.00248086	1.95045	0.349626	1.21227	6.59535	6.46071	6.15008	6.1822	5.9624	6.28984	6.37742	6.88453	6.86309	5.32448	5.6022
8029465	BCL3	NM_005178	6	0.00148823	0.00665203	1.45321	0.364903	1.13408	7.30296	7.22762	7.09058	7.0156	6.90761	7.20688	7.24454	7.59011	7.64208	6.60301	6.78454
8071516	BCR	NM_004327	654	0.000175158	0.00514498	1.4289	0.354645	1.12388	6.50732	6.54851	6.37974	6.50136	6.1811	6.51759	6.50136	7.15229	7.19911	5.93324	6.10172
8066493	SLPI	NM_003064	25	0.000182614	0.000711761	2.34021	7.23814e-05	5.09089	6.41359	6.31837	6.2796	6.34455	5.8174	6.36489	6.46992	7.10404	7.08969	5.06026	7.40818
8174141	BEX5	NM_001012978	0	0.000690048	0.00859188	1.81632	0.0467255	1.69353	7.46263	7.18092	7.70778	7.81304	7.42708	7.61359	7.21069	6.10721	6.17951	6.62694	7.38697
8128572	PREP	NM_002726	24	0.00134255	0.0023462	-2.00864	0.233301	-1.29555	6.07053	6.20499	6.52175	6.15944	6.36465	6.03005	5.87442	5.52172	5.64318	7.18134	6.80778
8150428	SFRP1	NM_003012	24	8.74614e-05	4.76343e-05	-2.2739	0.000124145	-2.54959	6.44266	6.47138	6.1981	6.26614	6.16682	6.43668	6.43668	7.11801	6.99139	7.53066	6.1804
7935707	CHUK	NM_001278	23	0.000257917	0.00387548	-2.1137	0.177895	-1.41953	6.16855	6.42656	6.96105	6.58789	6.71067	6.61737	6.79636	5.25442	5.30799	7.68955	7.18413
7905220	ECM1	NM_004425	23	0.000381407	0.000268109	-2.33852	0.000117247	-3.6062	6.88638	6.82884	6.80065	6.5334	6.42674	6.89621	6.76673	7.31938	7.22995	7.95973	6.10925
8111772	DAB2	NM_001343	22	1.42883e-05	3.23602e-06	-13.3922	0.00241423	-3.30855	5.01649	5.07232	4.60049	4.89989	4.28424	4.80238	4.94662	5.81921	5.5764	8.54653	6.82033
8060850	BMP2	NM_001200	51	0.00286033	0.00514904	1.77031	0.0632826	1.51561	6.18118	5.90972	5.79361	5.99551	5.55311	5.67445	5.8904	6.4408	6.49084	5.03285	5.63275
7997504	CDH13	NM_001257	21	0.000306827	0.000110169	-2.66965	0.045013	-1.50308	5.78686	5.82334	5.57766	5.3734	5.41711	5.60963	5.78039	6.32056	6.21881	7.04071	6.45279
7931810	KLF6	NM_001300	21	2.37319e-05	7.55114e-06	-2.10423	6.60891e-06	-2.72896	6.59368	6.50878	6.4436	6.61105	6.37125	6.41546	6.4367	6.75439	6.80954	7.55623	6.10787
7955425	ATF1	NM_005171	20	0.000798542	0.00521141	-2.16446	0.457425	-1.22261	6.62252	6.99225	7.38013	7.00379	7.38031	6.85605	6.84416	5.9666	5.95832	8.12532	7.83536
8176821	BPY2	NM_004678	0	0.000114665	0.00106191	1.75228	0.156816	1.2459	5.16055	5.08718	4.80194	5.08718	4.94325	5.05779	5.26364	5.81741	5.93399	4.24813	4.56531
8076836	BRD1	NM_014577	0	0.00153887	0.00266403	1.91372	0.545029	1.12777	6.92831	6.75171	6.77304	6.46908	6.51872	6.97056	6.96648	7.2598	7.18884	5.83189	6.00536
7922095	BRP44	NR_026550	0	0.000690642	0.00771918	-1.76833	0.579435	-1.12594	7.53926	7.99956	8.04492	8.25907	8.13684	7.94228	8.01496	7.06306	7.09463	8.81337	8.64223
8031441	BRSK1	NM_032430	0	0.000306572	0.00497711	1.66134	0.177304	-1.28372	6.8614	6.63734	6.46368	6.42672	6.32804	6.57799	6.65796	7.06183	7.23237	5.83239	5.47206
8116537	BTNL8	NM_024850	0	0.00244304	0.00495891	1.57494	0.536995	1.10146	5.60074	5.88209	5.35246	5.46609	5.51817	5.54755	5.53602	5.96505	5.90603	4.9023	5.04171
7909332	CD55	NM_001114752	20	0.000447283	0.00715263	-3.37182	0.187548	1.86997	6.38044	7.36807	7.37386	7.72505	7.79119	7.26669	7.26333	5.7193	6.06197	9.06333	9.96634
8107208	FER	NM_005246	20	0.000534351	0.00315583	-3.67883	0.348884	-1.48158	5.73748	5.97136	6.26553	6.74835	6.96869	6.26553	6.26218	4.47568	4.7682	8.19626	7.62912
7927474	C10orf71	NM_001135196	0	9.25994e-05	0.00105959	1.77186	0.910557	1.0166	5.7171	5.61824	5.5018	5.50049	5.21671	5.54646	5.55739	6.24613	6.31365	4.69733	4.72108
7935951	C10orf76	NM_024541	0	0.00339918	0.00416242	-1.7232	0.00407838	-2.06	6.70986	6.94334	6.92303	6.76523	7.26388	6.85677	6.78139	6.47256	6.31792	7.67702	6.63437
7928766	C10orf99	NM_207373	0	0.00020716	0.00255333	1.88699	0.691748	-1.07881	6.54599	6.80121	6.366	6.40263	6.14639	6.4247	6.55962	7.29429	7.28758	5.5477	5.43827
7952268	THY1	NM_006288	20	0.000227202	5.45774e-05	-3.0598	0.00032904	-3.04241	6.50643	6.35365	6.1481	6.27971	5.9526	6.40931	6.37108	7.03538	6.92034	7.90214	6.29692
7945445	C11orf35	NM_173573	0	0.000392287	0.00307646	1.66832	0.3173	1.17926	7.44112	7.30946	7.24303	7.14258	6.97853	7.45104	7.30148	7.94896	8.04269	6.52835	6.76624
7982878	CHP	NM_007236	18	3.55331e-05	0.00141782	-2.14971	0.0844389	-1.49156	7.83545	8.4057	8.29555	8.19936	8.51368	8.28757	8.25079	6.5392	6.72326	9.35958	8.78277
7997192	HPR	NM_020995	18	0.00301903	0.00139515	2.25647	0.00331435	2.50888	6.24526	6.03553	5.64201	5.90413	5.61911	6.06038	5.77762	6.33027	6.36307	4.72365	6.0507
8132832	DDC	NM_001082971	17	0.000386794	0.000805068	2.31887	0.280128	1.26114	6.88722	6.52306	6.31255	6.52421	6.2061	6.57852	6.42375	7.2054	7.14231	5.28021	5.61494
7945678	C11orf89	ENST00000391480	0	0.000597265	0.00665342	1.7732	0.617284	1.10965	7.32517	7.13895	6.78757	6.91428	6.7603	7.09461	7.22576	7.8977	7.96662	6.20888	6.35898
8105663	NLN	NM_020726	17	0.00015344	8.99439e-05	-3.04249	0.0747164	-1.46838	5.11489	5.48896	5.31834	5.59428	5.67063	5.55956	5.63423	5.19435	5.07936	7.08824	6.53401
7965900	C12orf42	NM_001099336	0	0.000306189	0.00177596	1.65961	0.216117	1.20488	4.8524	4.51735	4.54336	4.4652	4.42777	4.43105	4.62577	5.24177	5.17339	3.821	4.08989
7970139	C13orf16	BC029889	0	0.00023141	0.00857321	-1.36121	0.000808864	-1.8832	6.17445	6.0039	5.82699	6.05316	6.11832	6.18647	6.11016	6.73274	6.77015	6.51252	5.59933
7972672	C13orf40	NM_001146197	0	0.00118414	0.00455829	1.73413	0.486702	1.1392	5.32435	4.79226	4.86359	4.90033	4.90033	4.88723	5.16626	5.64553	5.53354	4.18212	4.37014
8058091	SATB2	NM_015265	17	6.03472e-05	1.37792e-05	-5.07671	0.00478994	-2.26394	6.27438	5.83593	6.21307	5.77127	5.76463	6.12766	5.84211	6.75627	6.68959	8.31947	7.14064
7978527	C14orf126	NM_080664	0	0.000505104	0.00363153	-1.77081	0.13939	1.34194	5.5375	5.72739	5.68899	5.97485	5.93556	5.53789	5.49788	5.34708	5.39696	6.52442	6.94874
7979870	C14orf162	NR_024630	0	0.000770108	0.00832754	1.58576	0.871453	-1.02855	5.82513	5.66804	5.452	5.87183	5.4814	5.84559	5.81896	6.2769	6.44819	5.04382	5.00321
7975901	C14orf166B	NM_194287	0	0.000755409	0.00370009	1.94934	0.96881	1.00841	5.7118	5.398	5.18101	5.30975	5.02604	5.47052	5.45475	6.14788	5.95213	4.40157	4.41366
7973679	C14orf21	NM_174913	0	0.000284235	0.00408455	1.37883	0.345388	-1.10804	5.87278	6.08435	5.87794	5.75578	5.94488	6.02824	5.99654	6.31575	6.35633	5.47378	5.32576
7977418	C14orf80	NM_001134875	0	0.000344706	0.00819586	1.54286	0.483545	-1.12334	7.01649	6.94394	6.62516	6.55955	6.65949	6.70914	6.7769	7.53638	7.40023	6.13021	5.96241
7988625	C15orf33	NM_152647	0	0.000166131	0.0010801	-1.28313	0.966883	1.00266	3.66408	3.73996	3.73996	3.73996	3.61483	3.56948	3.69497	4.10989	4.09567	4.04013	4.04396
7984952	C15orf39	NM_015492	0	0.000808261	0.00807708	1.45466	0.361576	1.14137	7.023	7.10472	6.80451	6.69653	6.8683	7.06533	6.92195	7.50476	7.57095	6.38565	6.57642
7963786	ITGA5	NM_002205	16	0.00170873	0.00111926	-2.13489	0.00163164	-2.55726	6.31139	6.09687	5.9611	5.87524	5.65699	6.09687	6.09687	6.66375	6.72957	7.10778	5.75318
7998749	C16orf79	NM_182563	0	0.000103308	0.00663698	1.32275	0.391584	-1.09275	7.36545	7.30122	7.13045	7.07578	7.15371	7.26967	7.2712	7.84794	7.77305	6.82038	6.69242
8010017	C17orf106	NM_001113324	0	0.00073962	0.00291266	1.61358	0.892344	-1.02009	7.19829	7.04836	7.03081	6.99201	6.76513	7.13338	7.22745	7.44118	7.49129	6.36622	6.33753
8013567	C17orf108	NM_001076680	0	8.72371e-06	0.000396248	1.93234	0.649983	-1.06752	5.6493	5.59604	5.61072	5.42922	5.3196	5.31991	5.65598	6.71633	6.66513	4.56119	4.46692
8005305	C17orf39	NM_024052	0	0.00214676	0.00352468	-1.36189	0.2756	-1.11864	6.06314	6.01322	6.00795	6.08464	5.88135	5.84371	5.86683	6.3319	6.44169	6.41145	6.24969
8017840	C17orf58	BC036760	0	0.000846906	0.00548212	-1.70813	0.201769	1.28677	5.50968	5.47664	5.80056	5.43133	5.91013	5.48936	5.40723	5.22693	5.24289	6.3474	6.71116
8008914	C17orf64	NM_181707	0	0.00141826	0.00394091	1.83547	0.132554	1.38275	5.7997	5.99513	5.57938	5.38829	5.77355	5.89504	5.77994	6.53607	6.33932	4.86828	5.33583
8008980	C17orf82	ENST00000335108	0	0.00215525	0.00152859	1.49723	0.1486	1.18839	6.01553	5.90316	5.88772	5.90316	5.6553	5.99162	5.86384	6.10619	6.08689	5.30632	5.55533
8021152	C18orf12	AB027121	0	6.04111e-05	0.000641954	1.85241	0.056004	1.37695	5.08791	4.8863	5.21809	5.17059	4.80365	5.02307	5.02963	5.90461	6.05963	4.14191	4.60339
8032637	C19orf29	NM_001080543	0	0.000139354	0.00133418	1.57034	0.629559	1.06028	6.36783	6.23754	6.23754	5.98344	6.21859	6.33717	6.23754	6.89088	6.77601	5.5803	5.66475
8036867	C19orf47	BC027935	0	0.000144309	0.00106701	1.40189	0.927676	-1.00789	6.39276	6.62311	6.39276	6.36436	6.37076	6.4237	6.39276	6.7614	6.82337	5.93551	5.92417
8032996	C19orf70	NM_205767	0	0.00042215	0.00374463	1.44908	0.934575	1.00985	6.45869	6.29329	6.43938	6.33634	6.29329	6.6357	6.5157	6.91596	6.90064	5.88949	5.90363
8030813	C19orf75	AK097554	0	9.6927e-06	0.00211161	1.30428	0.901747	-1.00954	4.94436	4.79068	4.79068	4.79068	4.6881	4.73943	4.79068	5.48297	5.56425	4.40741	4.39371
7917151	C1orf118	AK075118	0	0.000185966	0.000287553	-1.57596	0.000161024	-1.9359	5.67077	5.69053	5.6145	5.4621	5.54594	5.75171	5.63146	6.05404	6.14427	6.28009	5.32709
7897966	C1orf158	NM_152290	0	0.000139982	0.00356657	1.52454	0.663313	1.06072	5.04038	5.00961	5.15322	4.91876	4.71554	5.00961	5.07256	5.71273	5.81713	4.38015	4.4652
7904244	C1orf161	NM_152367	0	0.000465411	0.00482069	1.50336	0.549361	1.08718	4.91142	4.86228	4.61462	4.66445	4.73296	5.01176	4.89834	5.3996	5.46193	4.2255	4.34609
7918294	C1orf194	NM_001122961	0	4.98859e-05	0.00166367	1.56506	0.268773	-1.15476	5.98925	5.7925	5.67993	5.86292	5.61816	5.71927	5.83078	6.56517	6.41405	5.13847	4.93088
7897277	C1orf211	BC030279	0	0.000519181	0.00439147	1.62718	0.438727	1.1365	5.78135	5.74676	5.76883	5.772	5.49517	6.00154	5.99462	6.52165	6.48106	5.09195	5.27655
7925687	C1orf229	ENST00000408893	0	0.00035845	0.00573825	1.52882	0.540083	-1.09661	5.80636	5.78492	5.41416	5.56238	5.54846	5.77788	5.7676	6.32258	6.22535	5.05355	4.9205
7900603	C1orf50	ENST00000438946	0	0.000259323	0.0022931	1.75631	0.828236	1.0366	6.06079	6.26835	6.06757	6.0091	5.70371	6.06079	6.12	6.8436	6.69266	5.22892	5.28079
8173673	ATRX	NM_000489	15	2.89255e-05	0.00375636	-2.02625	0.412771	-1.21051	8.01759	8.01999	8.40727	8.08126	8.41688	7.79139	7.88469	6.15699	6.21441	9.10725	8.83164
7920971	C1orf85	NM_144580	0	0.000432066	0.00230879	-1.42583	0.00148235	-1.66228	6.46877	6.45589	6.33923	6.32647	6.22018	6.52974	6.46902	6.93438	7.01111	6.91313	6.17997
8010287	C1QTNF1	NM_030968	0	0.000367644	0.00314572	1.79784	0.476967	1.14158	7.03777	6.74183	6.47973	6.58021	6.50765	6.74183	6.79412	7.52325	7.52329	5.85133	6.04235
7952227	C1QTNF5	NM_015645	0	0.000211676	0.00385537	1.42713	0.981613	1.00266	6.61966	6.51127	6.47253	6.5004	6.221	6.5004	6.47942	7.07731	7.01698	5.95899	5.96281
8075897	C1QTNF6	NM_031910	0	0.000132465	0.00805926	1.40972	0.941126	1.00954	6.05093	6.14739	5.8157	6.05093	5.8157	6.08215	6.05093	6.85971	6.73324	5.50655	5.52025
8066609	C20orf165	NM_080608	0	0.000154811	0.00132961	1.73701	0.430687	1.12601	6.30245	6.17894	5.98168	5.95374	5.98455	6.30199	6.14325	6.93836	6.7885	5.32433	5.49556
8065541	C20orf191	NR_003678	0	0.000357118	0.00304628	1.52371	0.0012984	1.9155	7.0427	6.92796	6.92742	7.00131	6.63307	6.99312	6.92414	7.54422	7.65177	6.3138	7.25152
8068200	C21orf119	NR_026845	0	0.000351932	0.00210947	1.64788	0.135873	1.2648	6.53658	6.56446	6.35571	6.41525	6.22636	6.57527	6.65648	7.09832	7.21831	5.75512	6.09403
8070563	C21orf128	NR_027243	0	0.000208105	0.00647493	1.49999	0.6796	-1.06222	6.11931	6.18493	6.10328	6.14884	5.86941	6.26525	6.36598	6.89736	6.89032	5.56605	5.47897
8001800	CDH11	NM_001797	15	1.52086e-05	2.48715e-06	-8.58048	1.40562e-05	-8.99781	5.39105	5.23558	5.20121	5.21538	4.75055	5.37971	5.35279	5.98242	6.16307	8.3191	5.14952
8076826	C22orf34	NR_026997	0	3.26171e-05	0.00027475	1.77162	0.396891	1.10708	6.8405	6.77208	6.71015	6.81963	6.4755	6.77208	6.77208	7.48255	7.41531	5.91236	6.05911
8071134	C22orf37	AK097861	0	0.001258	0.00322721	1.89314	0.732118	1.07106	6.16882	5.81928	5.61883	5.47877	5.74831	5.74831	5.74831	6.26714	6.29546	4.84074	4.93978
8110971	CMBL	NM_138809	15	1.28942e-05	8.0593e-06	-3.0982	0.312013	-1.15109	6.0084	5.8304	5.71965	5.94654	5.60099	5.81862	5.91787	6.32637	6.4133	7.46607	7.26307
8043835	C2orf15	BC021264	0	0.00338929	0.00358301	1.99948	0.00066145	3.44899	4.23634	3.89233	4.0057	4.58752	4.34689	4.15286	4.03865	4.48634	4.4506	3.18042	4.96659
8059097	C2orf24	NM_015680	0	6.88904e-05	0.00437817	1.38923	0.0250419	-1.34814	6.72212	6.68755	6.57838	6.37544	6.57946	6.65638	6.64957	7.06377	7.1168	6.1327	5.70173
8054154	C2orf55	NM_207362	0	7.03487e-06	0.00127802	1.36486	0.0823477	-1.17458	6.42906	6.40211	6.20693	6.41138	6.41279	6.45321	6.45345	7.08076	7.14344	5.94681	5.71467
8053248	C2orf65	BC025997	0	0.000644587	0.00510602	1.55281	0.636149	1.07436	6.4206	6.35857	6.35857	6.07187	6.20509	6.54613	6.4317	6.89769	6.99925	5.70691	5.81039
8047062	C2orf88	NM_001042519	0	0.00941775	0.00358209	-1.44256	0.018454	-1.41151	5.85865	5.83389	5.85865	5.9607	5.85865	5.56161	5.85865	6.14747	6.12065	6.35589	5.85865
8085283	C3orf24	NM_173472	0	3.29845e-05	8.34843e-05	1.82968	0.0155392	1.36769	6.42787	6.53738	6.42787	6.45523	6.2265	6.42787	6.55361	6.99702	7.06287	5.56503	6.01678
8090567	C3orf25	NM_207307	0	0.000965639	0.00223697	1.53918	0.399818	1.11523	5.37876	5.44295	5.34755	5.2922	5.26463	5.66127	5.40254	5.72776	5.82352	4.7764	4.93373
8092073	EIF5A2	NM_020390	15	0.00550055	0.00205685	-2.61934	0.0120994	-2.45646	4.78213	4.78213	5.02706	4.29292	4.21261	4.76283	4.53151	5.45982	5.39069	6.01651	4.71994
8108238	SMAD5	NM_001001419	15	6.41835e-05	0.000198511	-3.4676	0.217999	-1.37	5.95411	6.29009	6.43337	6.39967	6.82437	6.43867	6.41504	5.28557	5.25104	8.18756	7.73338
8081316	TFG	NM_006070	15	1.01739e-06	2.7801e-06	-3.18347	0.00533028	-1.56721	6.57916	6.726	6.90417	6.87604	6.91599	6.87604	6.87604	5.7892	5.76287	8.49252	7.84432
8051583	CYP1B1	NM_000104	14	1.84871e-06	2.61694e-07	-8.62656	1.21864e-05	-5.04712	4.52504	4.39891	4.24518	4.54381	4.11427	4.52504	4.3511	5.14859	5.07865	7.49498	5.15952
8115487	C5orf40	NM_001001343	0	5.63685e-05	0.000159874	1.96993	0.725036	1.04589	6.69521	6.30705	6.3508	6.35422	6.34685	6.35054	6.3813	6.91222	6.82926	5.41985	5.48458
8112045	ESM1	NM_007036	14	0.000157832	5.21389e-05	-2.96066	0.0170657	-1.6684	4.08179	3.78491	3.95336	3.69445	3.54128	3.73788	3.74572	4.44506	4.58466	5.35726	4.6188
8125818	C6orf1	NM_178508	0	1.4776e-05	0.0020557	1.32624	0.113021	-1.15266	7.46312	7.6129	7.46312	7.46312	7.35859	7.46312	7.35435	8.09024	8.06967	7.0467	6.84173
8117707	C6orf100	ENST00000438403	0	0.00058851	0.00482778	1.38754	0.020904	1.37279	5.08832	5.11538	4.84136	4.92126	4.92966	5.15367	4.96359	5.53186	5.57051	4.52936	4.98647
8145736	NRG1	NM_013958	14	0.00715086	0.00268822	-2.09451	0.00387395	-2.49222	5.89446	5.98447	5.81039	5.67163	5.32898	5.93918	5.98619	6.25156	6.33677	6.8688	5.55137
8177851	C6orf136	NM_001161376	0	0.000623589	0.00290264	1.39186	0.827623	-1.02237	6.41445	6.74526	6.51511	6.55624	6.47733	6.45389	6.51427	6.80969	6.84177	6.04821	6.01629
8123678	C6orf145	NM_183373	0	0.00205625	0.00236788	-1.4372	0.00640144	-1.4869	5.02221	4.93007	4.90691	5.08561	5.06594	5.1482	5.22476	5.47367	5.51105	5.57808	5.00577
8179713	C6orf15	NM_014070	0	0.000252527	0.00172427	1.99842	0.699662	-1.0778	7.44125	7.43722	7.15831	7.35839	6.87842	7.29987	7.31338	8.06623	7.86962	6.27069	6.1626
8171435	PIR	NM_003662	14	9.85164e-05	0.00112697	-2.05944	0.0124888	1.82553	5.18034	5.41765	5.17738	5.35185	4.83715	5.27451	5.38358	5.86091	5.92353	6.27403	7.14235
7935776	SCD	NM_005063	14	0.000938006	0.00488192	-17.3064	0.684961	1.4831	7.84737	8.74948	9.09229	7.06217	7.9549	6.54249	6.56784	4.73278	5.31477	11.8013	12.3699
8125980	C6orf222	NM_001010903	0	0.000462768	0.00789348	1.48151	0.476086	1.11235	5.86361	5.67072	5.54306	5.44535	5.45204	5.75298	5.66265	6.34208	6.34565	5.06013	5.21374
8142554	AASS	NM_005763	13	0.000273138	7.87293e-05	-3.34877	0.028306	-1.71275	6.14739	6.20454	6.08044	5.75868	5.68755	6.12466	5.82677	6.7168	6.57101	7.71935	6.94304
8137847	C7orf27	NM_152743	0	0.000285209	0.00599811	1.51056	0.766622	1.04427	6.74678	6.59078	6.32394	6.44949	6.35512	6.53966	6.63907	7.29222	7.22955	5.92561	5.9881
8132055	C7orf41	NM_152793	0	0.00203835	0.000624694	-1.85452	0.0458078	-1.4022	6.01644	6.10754	5.69808	6.01644	5.7469	5.9392	5.84225	6.37403	6.29637	6.8006	6.3129
8141445	C7orf43	BC015722	0	5.0311e-05	0.00408237	1.48733	0.453069	-1.10467	7.01121	6.79358	6.79323	6.79323	6.53704	6.79323	6.80704	7.63549	7.6833	6.21707	6.07346
8137700	C7orf50	NM_032350	0	0.000148564	0.00364885	1.36669	0.388165	1.09286	7.77899	7.73078	7.4659	7.70223	7.58193	7.66559	7.65847	8.20793	8.28917	7.20416	7.33227
8135532	C7orf53	NM_182597	0	4.83366e-05	0.000128129	-1.47068	0.27797	-1.08237	3.80879	3.71801	3.87917	3.75193	3.74182	3.67541	3.85374	4.30575	4.30506	4.33204	4.21785
8135915	C7orf68	NM_013332	0	0.000121285	0.00241435	1.35552	0.000938457	1.60927	6.09964	5.86438	5.98336	5.96246	6.06352	6.0782	5.87448	6.5839	6.57581	5.55059	6.23699
7916526	C8B	NM_000066	0	0.000738616	0.00288871	1.70211	0.137196	1.30207	5.20585	5.32957	5.09833	5.1345	4.77092	5.1345	5.19356	5.76009	5.80172	4.35656	4.73737
8148559	C8orf55	NM_016647	1	0.000245805	0.00370125	1.44276	0.76421	-1.03605	6.01994	5.92279	5.89074	5.79265	5.73666	6.10321	5.92279	6.43809	6.45014	5.38385	5.33275
8144712	C8orf79	NM_001099677	0	5.035e-05	6.94321e-05	1.67525	0.0122428	1.31518	4.15498	4.14953	4.01721	4.16083	4.0017	4.22714	4.21165	4.56265	4.50799	3.38749	3.78275
8150352	C8orf86	BC137511	0	0.000914677	0.00672235	1.64206	0.269234	1.23023	5.31644	5.10654	4.87499	5.0021	4.90025	5.32797	5.08062	5.73967	5.93506	4.37147	4.6704
8159541	C9orf142	BC002613	0	0.00179998	0.0079502	1.60095	0.202998	1.26888	7.75563	7.50608	7.3219	7.54046	7.19271	7.51266	7.39571	8.01198	8.19115	6.78181	7.12536
8160900	C9orf144	NR_024481	0	0.000279471	0.00224769	1.52301	0.00522591	1.60722	4.657	4.58893	4.27047	4.53967	4.5325	4.57753	4.58893	5.14659	5.29008	3.92951	4.61408
8159350	C9orf163	NM_152571	0	0.000253914	0.00645773	1.53046	0.180985	1.24404	5.9755	5.93464	5.62436	5.98502	5.7523	5.97072	6.09418	6.82628	6.74926	5.29128	5.60631
8165639	C9orf169	NM_199001	0	0.0003286	0.00270436	1.72381	0.546999	1.10589	7.55539	7.39946	7.292	7.3294	7.03255	7.51876	7.43967	8.12143	8.08751	6.58115	6.72636
8159078	C9orf7	NM_017586	0	0.000561637	0.006947	1.61718	0.530882	1.11746	6.561	6.6084	6.19207	6.39595	6.19207	6.29047	6.54152	7.09038	7.28531	5.70387	5.8641
8156247	C9orf79	NM_178828	0	8.88196e-06	0.000406515	1.60897	0.180857	-1.16014	6.14985	6.21148	6.06845	5.98948	5.90535	6.15186	6.12107	6.8122	6.91367	5.39923	5.18492
8163348	C9orf84	NM_173521	0	5.04024e-07	1.78282e-05	-1.35823	0.000175251	-1.32877	2.87551	2.87401	2.85756	2.87084	2.87551	2.75728	2.8519	3.55575	3.58261	3.29353	2.88344
7905131	CA14	NM_012113	0	1.68262e-05	9.30759e-05	1.70663	8.87103e-05	2.03896	5.27452	5.07749	5.14878	4.99328	5.06018	5.11635	5.20134	5.7975	5.89398	4.35342	5.38125
8155083	CA9	NM_001216	162	0.000258461	0.000759879	1.75631	0.00268417	1.81498	7.2119	7.24402	7.01045	7.18151	6.86004	7.21591	7.2119	7.84863	7.78028	6.32113	7.18108
8067495	CABLES2	NM_031215	0	0.000104536	0.000576557	1.57792	0.0708183	1.24143	6.54433	6.41907	6.20262	6.41907	6.30582	6.41907	6.47262	6.99075	6.96991	5.73949	6.0515
8072266	CABP7	NM_182527	0	0.000917535	0.00416343	1.54993	0.175753	1.23261	6.08972	5.81559	5.66904	5.81559	5.62265	5.84759	5.88692	6.37512	6.41245	5.18881	5.49052
8080511	CACNA1D	NM_000720	1	0.0098728	0.00696042	1.59415	0.178999	1.2766	6.02873	6.1408	5.74848	5.65774	5.6942	5.84348	5.7773	6.16336	6.10119	5.16874	5.52105
8073152	CACNA1I	NM_021096	0	6.98457e-05	0.00212262	1.57448	0.388368	-1.12372	6.06285	6.11482	5.83308	6.00932	5.74768	6.04861	6.02095	6.63617	6.7736	5.32188	5.15359
8087691	CACNA2D2	NM_001005505	3	0.000364704	0.00741955	1.6152	0.88945	-1.02486	6.24939	6.36684	6.08708	5.91742	5.89776	6.20297	6.31594	6.93315	7.00322	5.45648	5.42106
8134263	COL1A2	NM_000089	13	2.34999e-06	3.32131e-07	-12.1529	3.02425e-06	-10.9201	6.57089	6.38268	6.19838	6.3374	5.95929	6.36988	6.4452	7.18635	7.12739	9.92662	6.47771
7938646	CALCB	NM_000728	1	7.95318e-05	0.000973999	1.49214	0.358968	-1.10039	5.31852	5.42187	5.2763	5.61006	5.38385	5.38385	5.43367	5.87413	5.82715	4.82664	4.68862
7906954	PBX1	NM_002585	13	0.0126817	0.0056723	-2.77903	0.0542882	-2.21272	7.42751	6.99605	6.63253	6.75115	6.26279	6.55085	6.94238	7.8696	7.62999	8.26933	7.12351
7953569	PTPN6	NM_080549	13	0.0271759	0.00735724	2.08787	0.208883	1.43521	7.88103	8.00072	8.00072	8.00072	8.69411	8.37689	8.21103	7.71069	7.83673	7.10443	7.62569
8117054	CAP2	NM_006366	3	7.66464e-06	0.000144465	-1.74771	0.00135634	1.66379	4.95728	4.72763	4.81443	4.84239	4.72281	4.97024	4.96118	5.45207	5.40125	5.66203	6.3965
8022927	SLC39A6	NM_012319	13	0.000406635	0.00738008	-2.76538	0.458561	1.32726	6.11067	6.77773	7.03287	6.94739	7.39766	6.64332	6.84469	5.22513	5.41067	8.28953	8.69798
7930276	SLK	NM_014720	13	0.000132808	0.000200151	-5.19247	0.0132651	-2.76133	7.48254	8.0129	8.59934	8.00118	8.20099	8.01128	8.0129	6.47572	6.75989	10.4223	8.95693
8165107	CARD9	NM_052813	1	0.000549413	0.00499452	1.57494	0.680519	-1.06612	7.06576	7.14273	6.88053	6.93579	6.66757	7.0824	6.95351	7.43846	7.57936	6.30589	6.21352
7970084	CARKD	NM_018210	0	0.000772489	0.00404876	1.34213	0.465762	1.07415	6.24899	6.20496	6.10032	6.04863	6.01097	6.26963	6.21052	6.52556	6.51447	5.73177	5.83496
7930861	CASC2	NR_026939	0	1.3793e-06	0.00285528	1.20589	0.919623	1.0058	4.05657	4.04567	3.95649	4.16273	4.05657	4.06439	4.03361	4.83972	4.86398	3.78362	3.79196
8070701	CSTB	NM_000100	12	1.04119e-06	6.98882e-06	-5.59334	0.176985	-1.33504	9.27936	9.13906	9.05311	9.05311	8.96166	8.77068	8.66276	7.13009	7.12816	11.4722	11.0554
7918878	CASQ2	NM_001232	0	0.000924539	0.00728292	1.60732	0.371799	1.1738	4.5377	4.80911	4.26218	4.5377	4.38825	4.68972	4.60554	5.32167	5.20766	3.86251	4.0937
8083494	MME	NM_007288	12	1.80875e-07	3.06171e-08	-20.9332	8.73353e-06	-5.818	3.99294	3.66408	3.83595	3.87467	3.46579	3.73491	3.80921	4.42257	4.46627	8.15594	5.61542
7912316	CASZ1	NM_001079843	1	6.292e-05	0.000364138	1.6651	0.804605	1.02741	5.98355	5.90054	5.84768	5.76302	5.61946	5.88001	5.82947	6.36212	6.32945	5.09635	5.13537
8055688	RND3	NM_005168	12	8.17699e-07	1.85012e-07	-17.0972	0.000226711	-3.6311	6.24097	5.81117	6.21862	6.02923	5.7012	6.07991	5.98479	6.81224	6.98625	10.1051	8.2447
7976488	SERPINA5	NM_000624	12	0.00396852	0.00622652	2.09102	0.254375	1.36893	5.61019	5.84479	5.13178	5.3294	5.07555	5.50343	5.57633	6.16852	6.02326	4.37457	4.82762
8026217	CC2D1A	NM_017721	0	3.91711e-05	0.000506893	1.57175	0.660245	1.04627	7.03319	6.9767	6.85086	6.88857	6.69751	6.95949	6.90782	7.53485	7.52446	6.24965	6.31491
8006123	CPD	NM_001304	11	0.00124585	0.00319186	-3.22871	0.993057	1.00319	6.50609	6.50609	7.06163	6.30803	7.23692	6.38134	6.22734	5.79182	5.77637	8.29488	8.29947
8059028	CCDC108	NM_194302	0	1.89442e-05	0.000198592	1.52599	0.0396552	1.22074	5.85242	5.83817	5.72951	5.76314	5.60533	5.82136	5.82405	6.40282	6.39775	5.16654	5.45429
8079719	CCDC36	NM_178173	0	0.00166682	0.0064295	-1.45299	0.0171763	-1.49253	4.7535	4.63535	4.58083	4.69911	4.54767	4.86475	4.45391	5.3512	5.22492	5.1869	4.60913
7980908	FBLN5	NM_006329	11	0.000218894	4.61637e-05	-6.4226	0.00015932	-7.59039	6.43226	6.33521	5.7784	6.23525	5.83662	6.43226	6.54334	7.07623	7.20306	8.91077	5.9866
8045736	FMNL2	NM_052905	11	3.40482e-05	6.0215e-06	-8.37559	0.00130183	-3.32154	5.6881	5.17833	5.44843	5.49194	5.09296	5.65512	5.74921	6.03427	5.92924	8.53821	6.80635
8029759	CCDC61	NM_001080402	0	4.83495e-05	0.00192413	1.58522	0.505408	-1.09283	6.65446	6.80859	6.45269	6.63107	6.42023	6.63107	6.5981	7.50201	7.33403	5.93478	5.8067
8105302	FST	NM_006350	11	3.89456e-05	1.33464e-05	-11.4402	0.0415982	-2.11178	5.91177	6.041	5.96115	5.36347	5.42237	6.23467	6.02651	6.30594	6.20356	9.36761	8.28915
7943998	NNMT	NM_006169	11	2.33088e-05	4.98189e-06	-4.85846	0.00194059	-2.24463	6.26899	6.26899	6.0595	6.02561	5.81971	6.36355	6.1586	6.7924	6.79403	8.41835	7.25187
8024798	CCDC94	NM_018074	0	0.000435595	0.00139926	1.81801	0.791849	1.04343	6.92801	6.70001	6.64927	6.61052	6.49313	6.93125	6.84918	7.19112	7.27796	5.87498	5.93631
8029050	CCDC97	NM_052848	0	7.40564e-05	0.000621276	1.4259	0.275225	1.09935	6.64293	6.64293	6.45576	6.64293	6.55715	6.64293	6.73223	7.06476	7.11188	6.10483	6.24148
8006594	CCL18	NM_002988	22	0.0014687	0.00538355	1.68616	0.509667	1.1285	4.97707	5.38966	4.94212	5.01238	5.01151	5.38515	5.09045	5.66455	5.71873	4.36174	4.53615
8140358	CCL26	NM_006072	2	0.00117658	0.00643151	-1.61484	0.003457	-2.04499	4.8561	4.61989	4.60106	4.34441	4.3208	4.50536	4.57292	5.36369	5.32151	5.23718	4.20509
7992594	CCNF	NM_001761	1	0.000211054	0.00352176	1.42033	0.793478	1.02972	6.87775	6.84179	6.76435	6.83697	6.71438	6.97453	7.05941	7.42009	7.4489	6.3608	6.40306
8123372	CCR6	BX647686	50	0.00110806	0.00368407	1.73503	0.397782	1.16601	7.78768	7.90872	7.68542	7.39489	7.45308	7.68542	7.78891	8.30343	8.21666	6.87706	7.09864
7904303	CD101	NM_004258	0	0.00116848	0.00185537	1.99723	0.550266	1.12567	6.07194	6.14258	5.99538	6.00921	5.50079	5.93821	5.95617	6.3833	6.3831	4.94689	5.11768
7960794	CD163	NM_004244	71	0.000166833	0.00503732	1.435	0.247188	1.16174	4.87223	4.92292	4.92238	4.88812	4.55123	4.84035	4.88812	5.59481	5.59206	4.31971	4.536
7994487	CD19	NM_001178098	81	5.30534e-06	2.16152e-05	1.37156	0.00541481	1.18064	6.66508	6.76854	6.73084	6.73084	6.79506	6.73084	6.67734	7.07852	7.0909	6.27254	6.51211
8021984	YES1	NM_005433	11	0.000769385	0.000599053	-7.30899	0.171872	-1.97116	5.88756	6.06112	6.39534	6.5944	7.40256	6.28926	6.49504	5.63985	5.42967	9.31614	8.3371
8018189	CD300E	NM_181449	0	0.000556024	0.00559115	1.72262	0.93705	1.01505	7.19401	6.95953	6.58928	7.11061	6.84904	7.05273	6.96095	7.78005	7.66258	6.17485	6.1964
7951662	CRYAB	NM_001885	10	2.83011e-06	1.21194e-06	-8.77968	0.0288181	-1.6722	4.42407	4.91497	4.51315	4.52634	4.56971	4.67175	4.91497	5.4059	5.62351	7.78202	7.04027
7972157	EDNRB	NM_001122659	10	3.01293e-06	2.12827e-05	-3.28388	0.00223261	2.09015	4.3212	4.00357	4.28841	4.28	3.89784	4.3212	4.27798	4.53283	4.56105	5.914	6.97761
8030804	CD33	NM_001772	23	0.000744145	0.00648365	1.65056	0.175942	1.29793	6.75741	6.4871	6.43679	6.53032	6.14607	6.5486	6.62013	7.26484	7.36771	5.78081	6.15703
7910752	MTR	NM_000254	10	0.000485794	0.00112435	-2.04455	0.984065	1.0037	6.59977	6.58175	6.89959	6.79433	7.114	6.64087	6.68102	6.27409	6.40335	7.79054	7.79587
8141016	TFPI2	NM_006528	10	6.30603e-09	1.37936e-09	-91.401	1.39271e-06	-9.00306	3.93477	4.02472	3.79136	3.59104	3.67214	3.96638	3.77571	4.21091	4.28033	10.3364	7.16603
7984079	TPM1	NM_000366	10	0.00120276	0.00113494	-3.10017	0.359883	-1.31938	6.48191	5.91059	6.35205	6.24265	5.7402	6.16638	6.61752	7.44064	7.30053	7.84824	7.44838
8142671	WASL	NM_003941	10	3.10646e-07	7.26668e-08	-2.26094	0.000118456	-1.43183	7.45348	7.39749	7.40427	7.36372	7.32282	7.45348	7.45348	7.64585	7.67368	8.58389	8.06603
7936968	ADAM12	NM_003474	9	4.86024e-05	8.30916e-06	-4.10654	3.10419e-05	-4.62471	5.24046	5.47212	5.02358	5.30432	4.98261	5.07273	5.06708	5.6608	5.69409	7.20405	4.99469
7921332	CD5L	NM_005894	0	0.00172536	0.00547194	1.5887	0.0203532	1.58703	6.07523	6.04868	5.61606	5.97126	6.04868	6.04755	6.04868	6.6773	6.50982	5.31161	5.97794
7940391	CD6	NM_006725	8	0.000287213	0.00219835	1.68987	0.991981	1.00154	6.76487	6.51501	6.49616	6.39728	6.22311	6.5111	6.49616	7.13673	7.07098	5.72933	5.73155
8017511	CD79B	NM_000626	13	0.000240335	0.00115447	1.71036	0.193282	1.21374	6.18752	6.19574	6.0578	5.87899	5.91235	6.02628	6.26731	6.72803	6.70734	5.30084	5.5803
8044154	CD8B	NM_004931	0	8.79759e-05	0.00550854	1.41107	0.470738	1.09182	6.70254	6.72822	6.62284	6.47824	6.43924	6.61479	6.41795	7.37073	7.40843	6.07519	6.20192
7925929	AKR1C3	NM_003739	9	1.03509e-07	2.46017e-08	-39.6207	4.06608e-05	-5.13115	5.05537	4.7356	4.57744	4.97901	5.02181	4.79068	5.09957	5.44009	5.30472	10.2024	7.84311
7986446	ALDH1A3	NM_000693	9	9.73581e-05	2.09206e-05	-2.53556	0.00025928	-2.29545	5.51328	5.33665	5.27797	5.19054	5.29985	5.56461	5.40534	5.96971	5.88903	6.71205	5.51328
8112139	IL6ST	NM_002184	9	0.00431537	0.00379149	-8.32175	0.382923	-1.84755	6.29775	6.00135	6.67601	6.48344	8.22318	6.59861	6.33782	5.67591	5.4728	9.71662	8.83101
8086880	CDC25A	NM_001789	25	0.00647	0.00270218	1.43325	0.0101934	1.44255	6.24389	6.3322	6.02586	6.33059	6.24389	6.13788	6.32766	6.42962	6.42436	5.71528	6.24389
8105267	ITGA2	NM_002203	9	1.26628e-06	2.12491e-07	-15.7746	5.14123e-05	-5.02754	5.52156	5.27989	5.52156	5.26676	5.25991	4.94683	5.13916	5.87992	5.90866	9.25606	6.9262
8128991	LAMA4	NM_001105206	9	3.69604e-06	5.65211e-07	-14.4344	6.94281e-05	-5.58487	5.38198	5.3076	5.06075	5.07878	4.85914	5.03774	5.47119	5.94738	5.74549	9.02247	6.54095
7949227	CDC42BPG	NM_017525	0	0.000173065	0.00160316	1.53578	0.198698	1.17565	6.45439	6.47546	6.29595	6.4411	6.23233	6.60516	6.48763	7.03914	7.08115	5.80846	6.04192
8009476	MAP2K6	NM_002758	9	0.0329594	0.00632423	2.47855	0.0401174	2.19261	6.10188	6.01825	6.69163	6.84938	6.83264	6.62777	6.31533	6.09543	6.07833	5.18149	6.31414
8170648	BGN	NM_001711	8	0.00112543	0.00058132	-2.28945	0.00285927	-2.28902	6.62824	6.61237	6.29303	6.32121	6.11321	6.50984	6.58708	7.28904	7.11839	7.63286	6.43813
7963187	LIMA1	NM_001113546	8	0.000956951	0.00051746	-5.64761	0.0360982	-2.66393	6.18299	6.10845	6.20616	5.76692	7.07374	6.0083	6.07288	5.22775	5.48214	8.70042	7.28686
7997880	CDH15	NM_004933	1	0.00268024	0.0070945	1.87672	0.338957	1.25534	5.93065	5.72093	5.29357	5.6155	5.39814	5.75716	5.91208	6.37553	6.29815	4.75293	5.08102
8012896	PMP22	NM_000304	8	0.000816913	0.000166623	-3.54232	0.0115439	-2.18301	6.12035	6.09418	5.8495	6.03877	5.50929	6.13411	6.28082	6.61976	6.65174	7.82855	6.70224
8068105	BACH1	NR_027655	7	0.00117996	0.00179016	-2.5139	0.193057	-1.43292	6.55851	6.80083	6.92457	6.80083	7.33935	6.78405	6.49875	6.0652	6.09602	8.1452	7.62624
7928770	CDHR1	NM_033100	0	0.00328452	0.00517447	1.63834	0.147102	1.30473	5.83787	5.89853	5.55266	5.45117	5.61038	5.88966	5.77191	6.22951	6.13413	5.00379	5.38753
8034075	CDKN2D	NM_001800	2	0.0016362	0.00742028	1.57765	0.841079	1.03428	7.62886	7.79049	7.43788	7.43788	7.23648	7.43788	7.43788	8.04867	7.93477	6.82898	6.87761
8135587	CAV2	NM_001233	7	5.71078e-06	7.48897e-07	-9.36034	1.2259e-05	-7.07457	5.5066	5.39942	5.43247	5.38408	4.90326	5.35729	5.32474	5.90687	5.9891	8.55626	5.73361
8012887	CDRT15	NM_001007530	0	0.00165214	0.00859832	1.60803	0.366831	1.18272	6.83771	6.68669	6.60354	6.65602	6.31478	6.86557	6.77369	7.24559	7.40421	5.99156	6.23367
8096130	CDS1	NM_001263	0	0.000874076	0.00851068	1.49702	0.0532345	1.40829	4.85181	4.95406	4.86666	4.78047	4.53754	5.02623	4.95406	5.61216	5.53498	4.27088	4.76483
8124862	CDSN	NM_001264	0	0.000164882	0.00175593	1.82292	0.340031	-1.18057	7.04735	6.91255	6.70906	6.86295	6.52197	6.85304	6.93993	7.38127	7.55133	5.96901	5.72953
8037482	CEACAM20	NM_001102597	0	3.44107e-05	0.00168688	1.47872	0.796926	-1.02843	5.58786	5.45444	5.3795	5.4613	5.2114	5.4613	5.4613	6.16683	6.21881	4.86666	4.82621
8029076	CEACAM21	NM_001098506	0	5.89249e-05	0.000298656	1.72773	0.0886918	1.241	6.2543	6.07259	6.12304	5.96746	6.10447	6.14452	6.33503	6.78705	6.79717	5.35418	5.66569
7903893	CD53	NM_000560	7	1.57862e-05	0.000606199	4.08421	0.0413718	2.19952	9.73517	10.0709	10.4307	10.3662	10.6231	10.1427	9.72253	6.69798	6.5104	8.12584	9.26303
8087145	CELSR3	NM_001407	2	0.00080217	0.00625384	1.77757	0.67212	-1.09108	6.46322	6.25189	6.05849	6.1794	5.92007	6.31519	6.53586	6.87416	6.93827	5.4164	5.29064
8002104	CENPT	NM_025082	0	0.00239732	0.00463575	1.50391	0.119259	1.26396	6.45727	6.36145	6.11623	6.11039	6.1529	6.36145	6.36145	6.65019	6.74077	5.68573	6.02368
7931293	DOCK1	NM_001380	7	0.000127313	2.49629e-05	-5.83388	0.00563371	-2.56009	5.34338	5.02359	5.07961	5.2778	4.56638	5.25198	5.20106	5.69421	5.73126	7.65071	6.29452
8057463	CERKL	NM_201548	0	0.00775675	0.00747681	1.47665	0.0515426	1.38414	5.75973	5.48528	5.78121	5.52093	5.40704	5.41808	5.54463	5.91506	5.88646	4.99723	5.46622
7995729	CES1P1	NR_003276	0	0.000320157	0.00359905	1.64293	0.416071	1.14138	6.32792	6.35291	6.15637	6.15637	5.85865	6.23944	6.07208	6.95451	6.92225	5.44998	5.64075
7996361	CES3	NM_024922	0	4.16217e-05	0.000408329	1.61733	0.835876	1.02198	5.58432	5.54294	5.38436	5.62007	5.51317	5.73088	5.65211	6.14242	6.18578	4.8818	4.91317
8152491	EXT1	NM_000127	7	0.000202151	4.53833e-05	-5.44364	0.000499457	-4.6159	7.42588	6.95782	6.72886	6.73832	6.5586	6.93824	6.90207	7.8778	8.00104	9.3374	7.13079
7991766	HBA1	NM_000558	7	0.00105736	0.00117262	2.72635	0.391757	1.25884	8.2538	8.01518	8.06145	8.08173	7.42735	8.11928	8.18049	8.44725	8.62808	6.57293	6.90503
7946033	HBB	NM_000518	7	0.000137673	0.000864391	2.68046	0.663226	1.11283	6.18316	5.61283	5.61762	6.26517	5.77212	5.92311	6.0053	7.00615	7.02898	4.48885	4.64309
7904883	CHD1L	NM_004284	7	0.000802343	0.00819576	-1.99132	0.243705	1.37425	6.11333	6.57761	6.51402	6.56574	7.05163	6.46662	6.57761	5.90097	5.83611	7.54609	8.00473
8004699	CHD3	NM_001005273	2	0.0129305	0.00743169	-1.65925	0.0135001	-1.80418	6.58174	6.57952	6.57952	6.02645	6.47061	6.40492	6.37537	6.90874	6.89832	7.16169	6.31035
8163257	LPAR1	NM_057159	7	9.19357e-09	1.41819e-09	-31.5065	2.08007e-07	-9.25162	5.42919	5.49481	5.16094	5.25618	5.21145	5.3079	5.21426	5.75162	5.71367	10.274	7.06426
7967841	CHFR	NM_001161344	22	1.30831e-05	7.19496e-05	1.73668	0.326099	-1.09733	6.57427	6.55253	6.44735	6.35497	6.38651	6.60603	6.48342	6.85102	6.89955	5.69011	5.55611
8077123	CHKB-CPT1B	NR_027928	0	0.00160873	0.00498423	1.43546	0.687491	1.051	7.07327	6.84527	6.74765	6.7879	6.6596	6.84292	6.84292	7.12273	7.22429	6.30699	6.37876
8003467	CHMP1A	NM_001083314	0	0.000115333	0.00279041	1.40951	0.936273	1.00839	7.18141	7.10786	7.09789	6.97586	6.85073	7.10881	7.10881	7.65154	7.65576	6.56642	6.57848
8147057	CHMP4C	NM_152284	1	2.95074e-06	9.65389e-06	1.85067	9.43766e-07	3.1534	5.85935	5.85935	5.65654	5.85935	5.77807	5.85935	5.85935	6.28159	6.34148	4.93072	6.58762
7938528	PARVA	NM_018222	7	4.19172e-06	6.95431e-07	-15.3616	0.000141947	-5.06097	5.55598	5.4273	4.90008	5.31551	4.9884	5.17656	5.37749	5.8345	5.90201	9.19002	6.85061
7948912	CHRM1	NM_000738	1	0.00132579	0.00366728	1.98171	0.459622	1.17999	6.93122	6.59011	6.48731	6.50126	6.1979	6.5787	6.78413	7.24768	7.23704	5.59478	5.83354
8049166	CHRNG	NM_005199	1	0.000433515	0.00477013	1.6171	0.563171	1.09951	7.21295	7.2491	6.8568	7.14687	6.85733	7.14965	7.23739	7.81099	7.86645	6.40804	6.5449
7929388	PLCE1	NM_016341	7	0.000395191	6.73955e-05	-3.64707	0.00133914	-2.85513	4.69768	4.61895	4.36268	4.46847	4.22647	4.81802	4.75191	5.08308	5.27908	6.43019	4.91663
8029193	CIC	NM_015125	63	0.00125688	0.00559754	1.74878	0.793508	1.05235	7.38189	7.27568	7.21767	7.18792	6.81394	7.24967	7.44561	7.76243	7.90084	6.41828	6.49189
7981364	CINP	NM_032630	0	4.41761e-05	0.000192742	1.38954	0.140352	-1.10719	6.26706	6.23909	6.18783	6.0813	6.16857	6.20034	6.27747	6.33949	6.32256	5.72848	5.58158
8091283	PLOD2	NM_182943	7	6.82687e-07	7.21175e-07	-29.2791	0.62136	1.14973	3.79296	3.56609	4.05926	3.30874	3.6034	3.96217	4.12529	4.83631	4.77137	8.64578	8.84708
8111796	PRKAA1	NM_206907	7	0.000150813	0.000613413	-2.94172	0.0452738	-1.80524	6.73901	6.96662	7.42047	7.42661	7.33708	7.08056	6.95029	5.84216	5.82439	8.68818	7.83599
7983239	CKMT1A	NM_001015001	0	0.000481923	0.00347774	1.60706	0.0642096	1.37551	5.71885	5.80185	5.55142	5.73763	5.42717	5.4252	5.68595	6.43363	6.27332	4.93673	5.39669
8136807	PRSS2	NM_002770	7	4.3497e-05	0.00106633	-2.68645	0.00223082	3.14799	5.99666	5.83161	5.6675	5.36012	5.30066	5.89218	5.82557	6.32922	6.27837	7.12203	8.77646
8094460	RBPJ	NM_005349	7	0.00158664	0.00240251	-3.98472	0.123417	-1.99747	7.34602	7.72066	8.08144	8.51656	8.59986	8.14988	8.07052	6.90844	6.81291	10.0638	9.06558
8141708	CLDN15	NM_001185080	0	0.000568642	0.00713404	1.56349	0.0372174	1.49808	6.35386	6.35386	6.20831	6.24503	5.90471	6.36045	6.41284	7.11954	7.0855	5.61795	6.20106
7953749	CLEC4D	NM_080387	0	0.000662231	0.00307545	1.58387	0.805976	1.03572	5.14471	5.03174	4.82304	5.03174	4.73308	5.03174	5.10787	5.48935	5.44325	4.32282	4.37346
7960865	SLC2A3	NM_006931	7	0.00108241	0.00301828	-4.96039	0.338482	-1.6331	7.61552	7.8722	7.992	7.01844	8.17212	7.29236	6.7619	5.89107	5.96125	9.84253	9.13492
7989975	CLN6	NM_017882	0	0.000127664	0.00857345	1.3568	0.302102	-1.13246	6.27245	6.29166	6.20243	6.02565	6.04213	6.20553	6.02179	6.73694	6.85044	5.71146	5.53199
8061366	SSTR4	NM_001052	7	0.000552358	0.000584989	2.31142	0.0589062	1.52437	6.28987	6.18832	6.069	6.21101	5.95789	6.55029	6.41898	6.75434	6.90836	5.03199	5.6402
8147724	ATP6V1C1	NM_001695	6	0.000148978	0.00307354	-3.21628	0.563577	-1.23592	6.96297	7.05045	7.64921	7.36943	7.6027	6.97045	6.60932	5.22785	5.01888	8.8589	8.55331
8096511	BMPR1B	NM_001203	6	0.000128302	9.20502e-05	-2.48279	5.59331e-05	-3.66927	4.94551	4.92747	4.92186	4.8254	4.51253	4.96945	4.75927	5.43887	5.57363	6.14932	4.27383
7966089	CMKLR1	NM_001142343	0	6.99348e-05	0.00147418	1.33949	0.00538645	1.35504	4.47447	4.49635	4.27323	4.47447	4.47447	4.52979	4.41704	5.01993	5.02641	4.02686	4.4652
8050102	CMPK2	NM_207315	0	9.15271e-05	0.000233953	1.73201	0.680883	1.04629	6.80845	6.66672	6.52501	6.73406	6.4965	6.72647	6.66341	6.98773	7.07863	5.86764	5.93292
8078405	CMTM7	NM_138410	0	0.000182291	0.00137786	1.62223	0.605365	1.07003	6.75057	6.543	6.58155	6.29348	6.4888	6.46408	6.54514	7.10808	7.14466	5.82583	5.92348
8170520	CNGA2	NM_005140	0	4.63083e-05	0.00383783	1.41184	0.963393	1.00513	4.99794	5.03617	4.8364	4.7272	4.84098	4.99794	4.99794	5.69634	5.76287	4.42165	4.42903
8001615	CNGB1	NM_001297	0	0.000175683	0.00166506	1.56533	0.732669	1.04354	6.89967	6.79132	6.67238	6.80086	6.50854	6.7253	6.86421	7.34578	7.34062	6.10529	6.16677
8151659	CNGB3	NM_019098	0	1.27304e-06	3.40298e-06	1.58995	6.89215e-05	1.47597	4.2233	4.20151	4.2233	4.14732	4.151	4.2233	4.2949	4.72701	4.69251	3.54025	4.10192
8139212	GLI3	NM_000168	6	4.18961e-05	6.25229e-06	-5.42767	0.000496853	-3.10317	4.86524	4.92341	4.5073	4.58266	4.40359	4.61231	4.86991	5.03951	5.10473	7.12096	5.48722
7955873	HOXC6	NM_004503	6	0.000214452	0.000369761	-2.04213	0.000154078	-2.96831	5.8957	5.69283	5.41618	5.62814	5.50911	5.72618	5.54942	6.30194	6.43159	6.66116	5.09151
8131860	IGF2BP3	NM_006547	6	0.000540925	0.0020363	-2.69434	0.370039	-1.30123	8.32687	8.91707	8.91707	9.12677	9.30556	8.91707	8.84598	7.80751	7.88193	10.338	9.95811
8007388	CNTD1	NM_173478	0	0.000392008	0.000672471	1.78207	0.115908	1.26737	5.65594	5.52829	5.5158	5.19292	5.51366	5.39524	5.40998	5.93388	5.93842	4.62528	4.96711
7985317	KIAA1199	NM_018689	6	0.000754262	0.000194673	-2.77323	0.000491763	-3.18993	5.9917	5.96926	5.57792	5.86648	5.46988	5.95785	5.87468	6.32426	6.43921	7.28696	5.61344
8142194	LAMB1	NM_002291	6	1.3722e-07	3.98027e-08	-12.7892	0.000226942	-2.52653	5.30749	4.89034	4.96618	5.08293	5.05879	5.14206	5.23608	5.59121	5.50784	8.77455	7.43739
8016263	MAPT	NM_016835	6	0.000354417	0.0010915	2.30938	0.465781	1.17389	5.5536	5.40753	5.12652	5.29368	4.94366	5.58233	5.29083	6.1155	6.0335	4.10652	4.33781
8127854	ME1	NM_002395	6	4.23981e-07	2.68731e-07	-9.8605	0.126641	-1.31624	3.98863	4.01179	3.97116	3.92843	3.61856	3.75117	3.62097	4.24459	4.18858	7.14319	6.74677
8146863	SULF1	NM_001128205	6	1.02285e-08	1.30765e-09	-14.8565	1.76771e-08	-11.6554	4.67104	4.55424	4.39772	4.60708	4.48765	4.55972	4.4645	5.1474	5.23809	8.42758	4.88465
7949588	CD248	NM_020404	5	2.67186e-05	6.03204e-06	-5.0713	1.12178e-05	-7.08204	6.26894	6.25189	6.07033	6.15918	5.72071	6.26894	6.18728	6.81561	6.7685	8.47482	5.65066
8046922	COL3A1	NM_000090	5	5.20449e-05	1.61719e-05	-3.84122	2.82449e-05	-5.1341	6.31295	6.25944	5.98686	5.96678	5.85704	6.20288	6.25944	6.79813	6.99208	8.06233	5.70222
8129082	COL10A1	NM_000493	1	7.59834e-07	2.00858e-06	1.58226	0.369152	1.04178	6.38181	6.38181	6.38181	6.38181	6.32466	6.26355	6.38181	6.63489	6.66293	5.69477	5.75382
7940079	CTNND1	NM_001085458	5	7.40684e-08	3.26014e-08	-4.76768	0.00168565	-1.4821	7.38846	7.39567	7.46185	7.44219	7.57218	7.58175	7.58175	7.58175	7.61164	9.74241	9.17477
8104079	FAT1	NM_005245	5	3.21412e-05	0.00175762	-2.08055	0.000840859	3.01158	5.66448	5.26098	5.44268	5.65928	5.07672	5.42162	5.5795	6.08548	6.00745	6.50057	8.09109
8033825	COL5A3	NM_015719	0	0.000118058	0.00441232	1.53791	0.679062	1.06132	7.39083	7.27749	7.1118	7.14616	6.94675	7.29987	7.22877	8.15152	8.00636	6.57926	6.66513
8030171	FTL	NM_000146	5	0.000296852	0.000430961	-4.7597	0.340936	-1.40253	7.94275	8.09124	7.66314	7.40644	8.52689	7.69431	7.99611	7.06703	6.88797	10.1539	9.66582
8132070	GARS	NM_002047	5	6.5645e-05	0.00807154	-2.11763	0.246646	-1.40893	8.08446	8.70235	8.79519	8.88829	9.00435	8.59478	8.70235	6.6113	6.4629	9.76413	9.26954
7982377	GREM1	NM_013372	5	0.000523945	0.00012981	-3.83943	0.000209762	-5.19973	6.70581	6.54772	6.23155	6.18842	6.00173	6.47886	6.62298	6.97895	6.98158	8.33762	5.95918
7908041	LAMC1	NM_002293	5	4.09176e-06	1.07321e-06	-28.016	0.00234543	-3.71885	5.23672	4.7153	4.67577	5.35684	4.68514	5.3219	5.09333	5.7674	5.82268	9.82032	7.92547
7999120	CORO7	NM_024535	0	0.001145	0.00691364	1.86932	0.470169	-1.18203	7.03723	7.08401	6.56989	6.80546	6.50955	7.08191	6.94495	7.45765	7.40076	5.95934	5.71807
7959946	MMP17	NM_016155	5	0.00294369	0.00493339	2.06978	0.247134	1.35091	6.23019	6.15867	5.90213	5.7293	5.94316	6.34995	6.4476	6.69379	6.82802	5.05924	5.49317
7984908	CPLX3	NM_001030005	0	0.000274148	0.00383483	1.62869	0.99872	-1.00025	5.92506	6.1464	5.73457	5.9346	5.65248	6.00167	5.95781	6.58896	6.6803	5.2038	5.20344
8169949	MST4	NM_016542	5	0.00714464	0.0035196	2.10927	0.00629805	2.41481	7.04967	7.25938	7.73434	7.72529	7.53495	7.47638	7.57909	6.78117	6.92653	6.40313	7.67504
8097449	PCDH10	NM_032961	5	2.85731e-05	5.02345e-06	-4.34123	1.69988e-05	-5.04346	5.84589	5.70471	5.79504	5.52047	5.49137	5.91834	5.85001	6.20104	6.33461	7.85037	5.51595
7949971	CPT1A	NM_001876	2	0.00938289	0.00158337	-1.8272	0.0112476	-1.72523	5.79523	5.87412	5.65999	5.72789	5.38385	5.60971	5.46458	5.91187	5.85049	6.51468	5.72789
8138805	CPVL	NM_019029	1	6.76935e-06	0.00155593	1.31768	3.63647e-06	2.58739	4.99137	4.89473	4.82823	4.93728	4.86909	5.05297	4.98804	5.44717	5.50171	4.53938	5.91088
7936835	CPXM2	NM_198148	0	0.000278049	0.000872579	-1.74409	0.000167401	-2.62723	5.56034	5.56034	5.38385	5.47059	5.15485	5.56034	5.46175	6.07058	6.05518	6.25277	4.85923
8094101	CPZ	NM_001014448	1	0.000569368	0.00226732	1.77026	0.088228	1.37679	5.81039	5.84111	5.52427	5.64852	5.38348	5.80699	5.70302	6.29743	6.48467	4.85001	5.31132
7963986	RAB13	NM_002870	5	1.6657e-07	4.6344e-08	-17.3992	0.000179151	-3.01297	5.1832	5.07937	4.85912	4.65484	5.01205	4.99531	4.98026	5.34896	5.34577	9.08726	7.49607
7907611	RASAL2	NM_170692	5	0.000424166	7.57007e-05	-3.12932	0.00174752	-2.45577	5.70443	5.64655	5.33904	5.41076	5.23869	5.74252	5.66943	6.12796	6.09029	7.18177	5.88559
7963590	CSAD	NM_015989	0	3.926e-06	0.000294163	1.31308	0.849111	1.01078	6.27765	6.2061	6.1328	6.17847	6.19171	6.28128	6.27622	6.76912	6.81189	5.82765	5.84311
8165735	CSF2RA	NM_001161531	0	0.000509247	0.0012234	1.7742	0.00689024	1.73166	6.04146	5.70069	5.64346	5.65135	5.53267	5.78649	5.7358	6.3827	6.39096	4.90025	5.69241
7978718	SEC23A	NM_006364	5	5.18557e-05	0.000208295	-2.99748	0.211081	-1.32957	6.76734	6.76734	6.87646	6.61942	7.12052	6.37449	6.76734	5.64925	5.64795	8.33988	7.92892
7984871	CSK	NM_004383	95	1.55465e-05	0.00209591	1.27978	0.0124089	-1.2583	6.55537	6.48801	6.48801	6.45301	6.37048	6.56473	6.58264	6.92515	6.97212	6.14442	5.81294
8095441	CSN1S2AP	NR_003720	0	8.68769e-07	0.00095955	1.22822	0.0349715	-1.13912	3.70355	3.74493	3.71608	3.70355	3.70355	3.82508	3.82081	4.42681	4.43139	3.44879	3.26087
7938544	TEAD1	NM_021961	5	2.19188e-07	7.73051e-08	-15.5825	0.00142576	-2.24177	5.36966	5.47563	5.15792	5.39046	5.02328	5.50184	5.24585	6.22027	6.22326	9.27109	8.10645
8132318	ANLN	NM_018685	4	0.00312293	0.00337144	-4.25777	0.515628	-1.35241	6.56605	7.20696	7.80268	7.3761	7.94	6.87548	7.29029	6.64276	6.43686	9.38404	8.9485
7908459	CFH	NM_000186	4	2.86147e-06	9.90106e-07	-10.8794	0.00923875	-2.03721	4.2714	4.52621	4.59101	4.10862	4.0308	4.10754	4.19634	5.0795	4.95287	7.70523	6.67863
7974090	CTAGE5	NM_005930	0	1.72693e-05	0.0079648	-1.33645	0.0205715	1.36523	6.43137	6.4539	6.6207	6.4539	6.55221	6.2661	6.4539	5.70747	5.59104	6.88013	7.32928
8048304	CTDSP1	NM_021198	0	0.00058584	0.00313639	1.90144	0.380136	1.1981	7.66399	7.31136	7.42344	7.32264	7.04469	7.5679	7.50964	8.31161	8.1067	6.47915	6.73989
8048026	CPS1	NM_001875	4	1.34736e-06	9.42661e-05	-2.99655	4.86458e-05	4.99797	5.46223	5.15106	5.07128	5.06098	4.83498	5.05634	5.29057	5.74993	5.85212	6.71579	9.03713
8042993	CTNNA2	NM_004389	0	0.000787697	0.00427933	1.52438	0.919056	-1.01425	5.77393	5.47888	5.47888	5.46848	5.30863	5.56854	5.42953	5.87769	6.00555	4.89276	4.87235
8079021	CTNNB1	NM_001904	1995	0.000247554	0.00852488	-1.79819	0.203661	1.35087	7.73822	8.03263	8.04896	8.09732	8.4731	7.81996	8.04896	7.02667	7.12358	8.88357	9.31745
8115022	CSNK1A1	NM_001025105	4	0.000391627	0.0041867	-2.47147	0.1969	-1.50573	7.89053	8.10962	8.36587	8.4479	8.77518	8.0205	8.0092	6.83624	6.66566	9.53662	8.94616
7909164	CTSE	NM_001910	1	0.000302914	0.00309524	1.79786	0.495423	1.13467	5.7626	5.488	5.41335	5.75152	5.23896	5.49563	5.49563	6.48521	6.28573	4.67453	4.85681
8168691	DIAPH2	NM_006729	4	0.000306127	0.000898136	-2.85905	0.636103	-1.13285	6.16382	6.05685	6.28634	6.26419	6.81673	5.96825	6.26419	5.30807	5.49393	7.77559	7.59563
8114920	DPYSL3	NM_001197294	4	9.92199e-05	8.29073e-05	-2.25609	0.000688417	-2.14705	5.45807	5.54011	5.25172	5.43761	5.17099	5.50368	5.49586	6.36464	6.2253	6.58212	5.47976
7932326	CUBN	NM_001081	0	0.000540784	0.00794731	-1.38267	0.00303299	-1.67787	4.79752	4.71109	4.71109	4.60065	4.397	4.71109	4.65759	5.32266	5.31969	5.1226	4.37597
8119722	CUL9	NM_015089	1	0.000586254	0.0032005	1.27465	0.0618459	1.17635	6.08011	6.08011	6.08011	6.04596	5.86881	6.08011	6.0907	6.37231	6.41546	5.69646	5.93077
8125752	CUTA	NM_015921	1	0.000319528	0.000366917	-1.74897	0.00869266	-1.51647	8.20564	8.46253	8.54884	8.39151	8.52031	8.39151	8.26284	7.93082	7.93316	9.2041	8.60339
8094988	CWH43	NM_025087	0	2.99432e-06	0.00803596	1.23244	0.100384	1.15349	4.16064	4.20957	3.97495	4.20957	4.10633	4.18613	4.17342	5.17275	5.16952	3.84428	4.05029
8101131	CXCL11	NM_005409	30	2.02537e-05	0.000317408	1.64736	0.00311654	1.55945	4.01035	3.85351	3.70849	3.76328	3.78286	3.91849	3.85351	4.79627	4.64162	3.12135	3.76239
8096050	FGF5	NM_004464	4	4.60715e-05	7.0856e-06	-8.36354	5.7066e-05	-7.74869	5.50452	5.40726	4.78881	5.00705	5.06242	5.40726	5.28548	6.0031	6.06352	8.27308	5.31913
8100977	CXCL5	NM_002994	46	0.000111932	0.00576581	1.48449	0.555215	-1.08615	6.36079	6.31762	6.33592	6.27891	5.93781	6.30427	6.28437	7.0193	7.10507	5.68999	5.57076
8058905	CXCR1	NM_000634	58	0.0031853	0.00414151	1.79516	0.207853	1.29301	5.11272	4.76084	4.70222	4.82308	4.47085	4.88468	4.9288	5.34976	5.21305	3.96777	4.33851
8049471	CXCR7	NM_020311	113	0.000248037	0.00283426	1.39319	0.0129647	1.38168	4.9664	4.9664	4.8297	5.08773	4.83759	5.08496	4.9664	5.49492	5.60065	4.48434	4.95077
7950885	FZD4	NM_012193	4	0.00177226	0.00104208	-2.1695	0.261939	-1.26214	5.95695	5.93602	5.65792	5.75264	5.39647	5.95695	5.90097	6.47275	6.40546	6.91135	6.57548
7929478	CYP2C19	NM_000769	6	0.000488708	0.00818109	1.23706	0.963697	1.00364	4.38861	4.52701	4.41207	4.4839	4.44604	4.46436	4.64216	4.82257	4.85192	4.17368	4.17892
7957260	GLIPR1	NM_006851	4	0.000783257	0.00727373	-2.92636	0.240883	-1.62711	6.49532	6.35951	6.77021	6.57333	6.38658	5.6905	5.77909	4.3609	4.71848	7.84261	7.1403
7931643	CYP2E1	NM_000773	7	0.000494563	0.00599861	1.6013	0.155501	1.2905	5.60325	5.53179	5.40754	5.35023	5.08512	5.46923	5.55666	6.21589	6.29681	4.74987	5.1178
8126770	CYP39A1	NM_016593	1	0.00133291	0.00277559	1.55573	0.137474	1.243	3.94938	4.11791	3.93345	4.05382	3.70332	3.79575	3.93345	4.33327	4.39986	3.28914	3.60296
7976681	CYP46A1	NM_006668	0	5.88776e-05	0.00501163	1.41651	0.781982	-1.03344	6.52768	6.53026	6.36326	6.26292	6.27766	6.53998	6.50786	7.21438	7.27696	5.9276	5.88015
7930304	GSTO1	NM_004832	4	0.00028892	0.00210782	-4.0216	0.270764	-1.59104	7.76572	8.27318	8.91187	8.61854	9.00136	8.4301	8.21768	6.54333	6.54708	10.4675	9.79758
7932911	KIF5B	NM_004521	4	0.00025578	0.00667945	-3.14615	0.268483	-1.61456	8.33652	9.04584	9.42823	9.35635	9.53525	8.90937	8.71683	6.54034	6.84106	10.7005	10.0094
8031344	KIR3DL1	ENST00000391728	4	0.000936633	0.00145097	3.22611	0.362349	1.34704	8.86955	8.6249	8.39637	8.52472	8.29297	8.98013	9.22829	9.49666	9.52954	7.01262	7.44242
8168604	DACH2	NM_053281	1	0.000633043	0.00310208	1.60236	0.235131	1.20143	5.53605	5.51416	5.41267	5.62296	5.15543	5.47862	5.57843	6.04321	6.10064	4.79099	5.05575
8045882	DAPL1	NM_001017920	1	7.39533e-05	0.00179933	1.52209	0.0466525	1.31627	5.51372	5.21544	5.34129	5.13449	5.22711	5.34724	5.27597	6.0726	6.17071	4.68755	5.08401
8148553	LY6K	NM_017527	4	0.000508303	0.000155318	-2.96663	0.0221957	-1.77186	5.667	5.5815	5.28605	5.18137	5.16742	5.4761	5.59276	6.05249	6.25227	6.99056	6.1653
8124196	DCDC2	NM_016356	0	6.61057e-06	0.00167765	1.35059	2.95484e-06	2.95164	5.02094	5.0258	5.01461	5.00377	4.7955	5.0258	4.98656	5.47271	5.57776	4.54826	6.10978
8097753	DCLK2	NM_001040261	0	0.00476432	0.00557565	-1.79061	0.010362	-1.97125	4.92758	4.62693	5.17744	4.68935	4.64308	5.06529	4.86627	5.57481	5.55365	5.69702	4.71791
8106098	MAP1B	NM_005909	4	2.30473e-06	3.75175e-07	-12.4059	7.14279e-05	-4.58002	5.81131	5.88703	5.58585	5.65637	5.51886	6.04266	5.97156	6.22678	6.32662	9.4149	7.21955
8053107	DCTN1	NM_004082	2	0.00507533	0.00187085	-1.39771	0.00535101	-1.43855	6.75193	6.73787	6.75767	6.59099	6.56415	6.75767	6.84642	6.97029	6.96978	7.19831	6.67369
8042356	MEIS1	NM_002398	4	0.00077424	0.000185872	-5.5645	0.00452986	-3.68765	5.89546	5.31171	5.19795	5.48818	5.03077	5.55147	5.9772	6.58166	6.64263	7.9695	6.0868
7925320	NID1	NM_002508	4	0.00129115	0.000370874	-2.32399	0.0494241	-1.51316	5.74733	5.87031	5.6688	5.47482	6.03093	5.87063	5.9439	6.39039	6.23319	7.01756	6.41999
8174543	DCX	NM_000555	1	0.000926621	0.00180271	1.73506	0.0835734	1.35185	5.31222	4.98702	4.87847	5.20729	4.88709	5.05562	5.02852	5.52347	5.65709	4.2559	4.69084
8019357	DCXR	NM_016286	1	1.28785e-05	0.000230039	1.3085	0.875321	-1.00842	7.28638	7.32717	7.19991	7.2317	7.19644	7.28638	7.33206	7.64257	7.63999	6.87781	6.86572
7965573	NTN4	NM_021229	4	0.000720652	0.000223215	-3.46641	0.0382514	-1.82875	6.14665	5.86435	5.67117	6.03772	5.42275	5.88861	6.09022	6.58775	6.76713	7.66794	6.79708
7938687	NUCB2	NM_005013	4	1.95241e-06	0.00153753	-3.10046	0.233308	-1.47596	8.62706	8.98323	9.32775	9.24508	9.48184	8.79967	8.97618	5.18782	4.74772	10.6955	10.1338
7962930	DDN	NM_015086	1	0.000161029	0.00517349	1.47949	0.667958	-1.05966	6.06924	5.96745	5.66404	5.95311	5.87439	5.95311	6.08468	6.6113	6.68787	5.37291	5.28931
8176624	DDX3Y	NM_001122665	0	2.21885e-06	0.00745941	1.47843	7.76283e-07	9.72939	4.89777	4.88082	4.81639	4.49806	4.7391	4.88082	4.95372	5.21366	5.2269	4.24546	7.52781
8149142	DEFA5	NM_021010	1	5.7765e-05	0.0041198	1.71902	0.213314	-1.26431	5.54234	5.56045	5.14393	5.43228	5.081	5.42456	5.44772	6.43799	6.4713	4.59446	4.25611
8149104	DEFA6	NM_001926	1	4.3218e-05	0.00511928	1.57903	0.0341375	-1.48525	6.33064	6.42793	5.94435	6.26419	6.10854	6.33153	6.28562	7.1883	7.07757	5.58279	5.01208
8065566	DEFB124	NM_001037500	0	0.000282996	0.00700435	1.45113	0.717575	-1.05048	7.25627	7.32286	6.93751	7.29461	7.09124	7.2451	7.32051	7.87652	7.83982	6.67255	6.6015
7934278	P4HA1	NM_000917	4	0.00188123	0.00332978	-6.94584	0.529635	-1.47575	6.10481	6.12868	6.67639	7.00164	8.00447	6.50487	6.67639	5.20586	5.3885	9.52433	8.96288
7918768	DENND2C	NM_198459	0	0.00101819	0.0026941	-1.634	0.00810536	-1.68902	4.2191	4.25722	3.93046	4.18002	3.89462	4.16836	3.95652	4.90184	4.76448	4.79502	4.03883
7897378	PER3	NM_016831	4	0.00165877	0.000472766	-2.30941	0.0067396	-1.98357	5.72787	5.684	5.44612	5.65029	5.1867	5.66563	5.48348	6.068	6.25118	6.75668	5.76858
7991216	DET1	NM_017996	0	0.013838	0.00614205	-1.39289	0.248436	-1.15332	5.49682	5.49116	5.55508	5.25563	5.46754	5.33651	5.25564	5.71359	5.65014	5.88642	5.68063
7942596	SERPINH1	NM_001235	4	0.000116523	4.27327e-05	-2.47349	0.00406014	-1.7482	5.66019	5.72238	5.74763	5.51183	5.44304	5.62691	5.86576	6.43003	6.3263	6.96051	6.15464
7942613	DGAT2	NM_032564	0	0.000382977	0.0028337	1.63597	0.544731	1.0967	6.52102	6.54433	6.22958	6.4322	6.26646	6.5483	6.66528	7.08156	7.13014	5.74802	5.8812
8138310	DGKB	NM_004080	0	0.000419716	0.00222788	1.68584	0.373495	1.15022	5.34913	5.28873	4.9652	5.32987	4.96657	5.21474	5.21474	5.79647	5.85303	4.43639	4.63829
8098822	DGKQ	NM_001347	0	0.00160117	0.00713099	1.74059	0.449232	1.16944	7.34789	6.98462	6.93586	6.82296	6.65787	6.97459	7.03421	7.58035	7.72628	6.16585	6.39167
7929664	DHDPSL	NM_138413	0	0.00202794	0.00772284	1.51207	0.619009	1.08008	6.29717	6.31485	5.94948	6.16185	5.9118	6.25747	6.16855	6.58285	6.64583	5.55508	5.66621
8029918	DHX34	NM_014681	0	0.00195449	0.0083052	1.41434	0.92607	1.0122	6.36125	6.14833	6.06967	5.96173	5.98451	6.15018	6.20955	6.52586	6.46023	5.62633	5.64382
8097282	SPRY1	NM_005841	4	0.00143583	0.00136288	-2.26869	0.0538206	-1.63156	6.12301	6.13917	5.81013	5.9609	5.48065	6.09573	5.94329	6.8951	6.91716	7.11798	6.41173
7943803	DIXDC1	NM_001037954	4	0.00576255	0.00370824	-1.95637	0.641484	-1.10648	5.85621	5.64833	5.52928	5.63611	5.20121	5.79553	5.80111	6.04781	6.21143	6.60644	6.46046
7955110	DKFZP779L1853	AK125945	0	0.000218949	0.00396403	1.54558	0.930384	1.01245	5.40029	5.10589	5.16828	5.07574	5.11348	5.10315	5.43109	5.92357	5.89599	4.57156	4.58941
8131013	SUN1	NM_001130965	4	0.0026777	0.00407064	-2.17063	0.0211176	-2.06196	6.5367	6.41666	6.54661	6.60301	7.21791	6.54661	6.49601	5.78098	5.86334	7.74147	6.69746
8022085	DLGAP1	NM_004746	0	0.000188341	0.00783645	1.33818	0.203138	-1.15826	6.38391	6.18266	6.17376	6.1915	6.0803	6.15875	6.35895	6.77972	6.67004	5.79828	5.58632
7914758	DLGAP3	NM_001080418	0	4.8347e-05	0.00141153	1.64333	0.257773	-1.17229	6.06248	5.93123	5.79741	5.88719	5.66578	5.97185	6.05017	6.62586	6.67656	5.19282	4.96349
8016609	DLX3	NM_005220	0	0.000330726	0.00338269	1.64275	0.490748	-1.1162	5.93279	5.7181	5.42447	5.70986	5.59557	5.71581	5.82921	6.2087	6.33696	4.98757	4.82898
8141140	DLX5	NM_005221	4	0.000115291	0.000899294	1.97953	0.0748264	1.40918	5.9965	5.95542	5.70371	5.86067	5.4962	5.86067	5.86067	6.90668	6.69149	4.83396	5.32882
7901557	DMRTB1	NM_033067	0	0.000964608	0.00433816	1.90034	0.675574	1.09365	7.44446	7.23454	6.95906	7.16857	6.97039	7.43574	7.49181	8.00879	7.89832	6.31725	6.4464
8131719	DNAH11	NM_003777	0	9.63019e-05	0.00119398	1.43202	0.000543589	1.72165	4.54183	4.36328	4.2055	4.36345	4.33516	4.39481	4.39481	4.96501	5.00152	3.85321	4.637
8018872	DNAH17	NM_173628	0	0.000877095	0.00701861	1.55416	0.693261	1.06575	5.83357	6.1829	5.83007	5.66401	5.67947	5.83357	5.83357	6.46769	6.44394	5.2006	5.29247
8165808	XG	NM_001141919	4	0.000119147	2.01106e-05	-4.13972	0.000194394	-3.74738	5.80102	5.53701	5.23133	5.28743	5.33305	5.2783	5.35213	6.13227	5.98899	7.45243	5.54655
7902043	DNAJC6	NM_014787	1	0.00723313	0.00751871	1.71299	0.129924	1.38952	5.53659	5.51076	5.35754	5.20816	5.53659	5.53659	5.89195	5.90752	6.01191	4.73466	5.20924
7928471	ADK	NM_006721	3	0.00651203	0.00522393	-3.04182	0.100146	-2.00885	6.7074	7.20025	7.38741	7.7532	7.96132	7.38741	7.24567	6.63913	6.50834	8.98246	7.97608
8098246	ANXA10	NM_007193	3	1.61677e-05	3.09927e-06	-5.81551	7.88652e-06	-7.59271	4.3496	4.33647	4.1543	4.43352	3.99232	4.30619	3.95364	4.93922	4.7893	6.75791	3.8333
8080028	DOCK3	NM_004947	6	7.20909e-05	0.00483662	1.44816	0.139068	-1.22333	5.53894	5.38699	5.39715	5.35619	5.10281	5.38699	5.38699	6.11372	6.01658	4.83093	4.54011
8136347	CALD1	NM_033138	3	3.4413e-06	1.14632e-06	-23.3396	0.00793024	-2.69248	5.44367	5.40173	5.22939	5.49224	4.72447	4.9228	4.99374	5.73209	5.81039	9.71728	8.28835
7899160	CD52	NM_001803	3	6.9144e-05	0.00781298	2.71758	0.203304	1.65483	10.2307	10.1079	10.4305	10.0219	11.0175	10.0863	9.79055	6.88079	6.99987	8.79843	9.52511
8104663	CDH6	NM_004932	3	2.09636e-06	3.41499e-07	-8.7047	1.2619e-06	-10.6455	5.52106	5.13609	5.1735	5.09436	5.01956	5.30578	5.23525	5.82381	5.98203	8.33402	4.92185
8120883	DOPEY1	NM_015018	0	0.0181581	0.00523941	1.30798	0.0482257	1.23682	6.7314	6.62306	6.7924	6.7314	6.8765	6.9074	6.81321	6.55931	6.61464	6.39486	6.70149
8024391	DOT1L	NM_032482	1	0.000897099	0.0078318	1.31309	0.439583	1.08347	7.01146	7.05307	6.85351	6.86693	6.78493	7.05863	6.93801	7.33632	7.3795	6.54511	6.66077
7979963	DPF3	NM_012074	0	0.000680881	0.00665617	1.65044	0.356516	1.18751	6.46399	6.25772	6.11227	6.20028	5.84692	6.21006	6.04435	6.93796	6.9855	5.43937	5.68731
8083887	CLDN11	NM_005602	3	0.000386618	0.000158385	-4.90361	0.000155721	-8.24017	6.80794	6.68178	6.27007	6.62196	5.91593	6.683	6.68178	7.47265	7.46546	8.81705	5.77438
7954185	DERA	NM_015954	3	0.00496854	0.00597652	-2.92184	0.450893	-1.33792	5.79702	6.4483	6.36796	6.72371	7.12183	6.44551	6.53576	5.86483	5.69826	8.03832	7.61833
8142345	DOCK4	NM_014705	3	4.66569e-05	7.75735e-06	-4.66939	0.000358516	-3.07849	5.40543	5.45905	5.166	5.45053	4.96698	5.31645	5.45162	6.09708	5.93075	7.53981	5.91759
8068512	DSCR6	NM_018962	0	0.000813875	0.00843771	1.57597	0.343035	1.18381	6.56242	6.31294	6.33803	6.44429	5.98684	6.43109	6.30757	7.14808	7.044	5.68422	5.92766
8020740	DSG4	NM_001134453	0	7.24162e-05	0.0068959	1.32794	0.07069	-1.23544	4.1595	4.11525	4.03264	4.04863	3.8216	4.10337	4.06351	4.60797	4.6175	3.64002	3.335
8019376	DUS1L	NM_022156	0	8.72339e-05	0.000568796	1.48264	0.129673	1.16217	6.79413	6.64862	6.63319	6.71934	6.67836	6.82574	6.88654	7.25629	7.24422	6.17268	6.3895
7934533	DUSP13	NM_001007271	0	0.000988848	0.004919	1.61988	0.270832	1.20769	6.51595	6.56974	6.19306	6.24252	6.16605	6.50465	6.48926	7.01969	7.01449	5.68715	5.9594
7961371	DUSP16	NM_030640	2	8.72199e-05	2.14215e-05	1.6178	0.00134148	1.38687	7.2554	7.31364	7.19233	7.3575	7.24248	7.33981	7.19233	6.92658	6.99057	6.57647	7.0483
8053882	DUSP2	NM_004418	5	0.000781681	0.0054959	1.43554	0.195062	1.18916	6.93638	7.01135	6.61295	6.7776	6.72102	6.77247	6.79658	7.36814	7.3264	6.28246	6.5324
8073775	FBLN1	NM_006486	3	3.46254e-06	8.20314e-07	-3.70842	1.80238e-06	-4.68681	6.09305	5.96329	5.91957	6.08881	5.7933	6.09205	6.0165	6.55588	6.67796	7.88603	5.65742
8137526	INSIG1	NM_005542	3	0.000133396	5.79728e-05	-3.12411	0.0382128	-1.56411	6.85145	7.05338	7.206	7.18087	7.07224	6.90161	6.66891	6.75572	6.72296	8.63408	7.98874
8001841	DYNC1LI2	NM_006141	0	0.000144619	0.000204976	-1.61247	0.000983298	-1.62778	6.82645	6.78973	6.83577	6.64162	6.97263	6.76761	6.78973	6.37576	6.3372	7.49263	6.78973
8088602	MAGI1	NM_015520	3	0.00850863	0.00488952	-2.03332	0.0470635	-1.74733	5.64519	5.31776	5.50613	5.64519	4.96191	5.64519	5.44615	6.09054	6.28485	6.47634	5.67119
7959205	MLEC	NM_014730	3	6.40262e-05	6.09249e-05	-2.1113	0.0142814	-1.45624	7.53392	7.63272	7.58117	7.80741	7.63433	7.39666	7.50916	7.1163	7.10237	8.66318	8.12094
7989055	DYX1C1	NM_130810	0	0.00195903	0.00750482	-1.47111	0.129266	-1.26657	3.98556	3.87768	3.73206	3.98537	3.56252	3.82812	3.85641	4.57323	4.47091	4.38944	4.04851
7916229	ECHDC2	NM_018281	0	5.39743e-06	6.64652e-06	1.61097	0.00782743	1.21518	6.27409	6.27927	6.20488	6.13114	6.21531	6.27326	6.1668	6.5377	6.52046	5.53275	5.81392
7935058	MYOF	NM_013451	3	8.68463e-09	1.70615e-09	-36.8588	1.1683e-06	-6.40559	5.36932	5.32395	5.03147	5.17787	5.0332	5.23246	5.25202	5.80038	5.7487	10.4068	7.72751
8173299	EDA2R	NM_021783	0	0.000333245	0.00141501	-1.69249	0.000463733	-2.32145	5.5765	5.57134	5.20102	5.30622	5.31208	5.49073	5.50539	6.10351	6.19387	6.18248	4.96745
7910694	EDARADD	NM_080738	0	0.000412386	0.00734336	1.4354	0.887247	-1.01902	5.8508	5.60428	5.70311	5.52196	5.52196	5.79907	5.55542	6.31745	6.17304	5.12949	5.1023
7915385	EDN2	NM_001956	0	0.000131013	0.00589275	1.54497	0.335191	-1.16492	6.55202	6.42061	6.26808	6.41806	6.07799	6.46934	6.4981	7.2104	7.18008	5.75873	5.5385
8144802	PDGFRL	NM_006207	3	2.60635e-05	6.35391e-06	-3.42324	4.00593e-05	-3.43031	5.78312	5.44898	5.56168	5.52917	5.4254	5.79794	5.58541	6.32449	6.38772	7.3656	5.58726
7924207	PTPN14	NM_005401	3	1.64219e-07	2.44061e-08	-5.01292	2.86692e-06	-2.90374	5.8291	5.6822	5.80311	5.76261	5.77872	5.95703	5.78574	6.27657	6.18778	8.12544	6.58753
8120222	EFHC1	NR_033327	0	0.000135836	9.45956e-05	-1.98186	0.711277	-1.04484	5.00961	5.14114	5.07712	5.14414	5.14114	4.80334	4.97867	5.19899	5.24263	6.02902	5.96574
8168045	EFNB1	NM_004429	5	0.00143697	0.00809428	1.66942	0.465245	1.15388	6.07058	5.92684	5.83514	5.59134	5.5803	6.00172	6.02028	6.60118	6.50485	5.12154	5.32803
7972713	EFNB2	NM_004093	5	0.00134657	0.00320218	1.62237	0.0172112	1.57282	5.19096	5.16583	4.92536	4.99913	4.7494	5.06938	5.13365	5.66884	5.54395	4.33529	4.98864
8166079	EGFL6	NM_015507	1	0.00272765	0.00385198	1.34831	0.410489	1.08508	4.95821	4.86428	4.95595	4.68214	4.84319	4.98176	4.86428	5.10069	5.08153	4.44739	4.56519
7978544	EGLN3	NM_022073	10	0.00104845	0.00275738	1.65382	0.000775862	2.30036	6.48081	6.39901	6.39901	6.16955	6.03702	6.39783	6.39901	6.80419	6.90774	5.60024	6.80209
8133176	RABGEF1	NM_014504	3	0.000807966	0.000896302	-3.63169	0.0377551	-2.20654	6.75471	7.02827	7.22777	7.2719	7.82093	7.18829	7.00347	6.3127	6.02362	9.04569	7.90391
7949264	EHD1	NM_006795	1	0.000621107	0.00336017	1.31565	0.346424	1.08788	6.43899	6.26238	6.23771	6.27254	6.1512	6.32946	6.26874	6.67505	6.58406	5.88437	6.00589
7954469	RASSF8	NM_007211	3	8.31207e-06	1.25112e-06	-7.80971	0.000123217	-3.89471	5.80861	5.64686	5.50161	5.68206	5.28024	5.78951	5.80861	6.23416	6.17202	8.61062	6.64911
8101158	SCARB2	NM_005506	3	4.96838e-05	8.99503e-05	-6.37946	0.0425822	-2.13086	7.0342	7.24121	7.44372	7.33952	6.51457	6.80852	6.89273	5.68219	5.4116	9.71264	8.62121
8168749	SRPX2	NM_014467	3	0.000307257	9.93626e-05	-2.87975	0.000129973	-3.82374	5.53711	5.53711	5.4242	5.20599	5.10945	5.61849	5.53711	5.93886	6.05093	6.95015	5.01517
7999547	TNFRSF17	NM_001192	3	0.000197399	0.00583545	3.97645	0.0547727	2.93254	8.71683	8.76739	9.55623	9.42079	9.94881	8.76739	8.78936	5.7901	5.33337	7.14663	8.69879
7916862	WLS	NM_024911	3	2.58379e-06	4.24873e-07	-25.9459	8.36377e-05	-7.06273	5.93557	5.80536	5.38084	5.74784	5.26587	5.93557	5.77044	6.24062	6.33275	10.3891	7.56885
8131096	ELFN1	NM_001128636	0	0.00208539	0.00717117	1.87911	0.304737	1.27945	6.30811	6.07293	5.64495	5.7378	5.69239	6.02427	6.04435	6.70723	6.66726	5.02207	5.37759
8101881	ADH1B	NM_000668	2	5.91381e-06	2.46225e-06	-4.84373	3.53566e-06	-7.23139	4.38078	4.25709	4.1439	4.21175	3.91614	4.11521	4.37429	5.18552	5.31948	6.476	3.62173
8096116	AGPAT9	NM_032717	2	2.17433e-05	4.71646e-06	-3.9092	0.00262967	-1.92401	4.07032	3.97991	3.73831	3.68486	4.02866	4.0546	3.97096	4.35105	4.44745	5.89939	4.95527
7930857	EMX2	NM_004098	1	0.000858337	0.00741521	-1.65668	0.000793804	-2.74257	4.87873	4.53175	4.33629	4.70538	4.37073	4.68222	4.70538	5.37221	5.33149	5.32979	3.87426
7962608	ENDOU	NM_001172439	36	0.000726451	0.00745545	1.7847	0.578779	-1.12738	6.26069	5.86317	5.67583	5.84888	5.54422	5.9433	5.86317	6.64636	6.52085	5.02136	4.84838
8160816	ENHO	NM_198573	0	0.00057983	0.00555878	1.69849	0.919828	1.0187	6.92666	6.99274	6.50794	6.64377	6.51824	6.71828	6.79386	7.37192	7.55208	5.96453	5.99126
8078971	ENTPD3	NM_001248	0	0.00149042	0.00562229	1.90511	0.901715	-1.02812	5.90332	5.88529	5.62045	5.7195	5.44834	6.08253	6.07248	6.32238	6.46172	4.88897	4.84897
8022118	EPB41L3	NM_012307	11	0.000302111	0.00339818	1.63545	0.000124028	3.13595	5.39612	5.34188	5.05216	5.21527	5.081	4.95556	5.21527	5.86216	5.7079	4.46992	6.11883
8090891	EPHB1	NM_004441	5	0.000451819	0.00144746	1.64728	0.0828092	1.30138	7.13936	6.93644	6.844	6.8396	6.72843	7.04737	6.93644	7.56457	7.42393	6.20443	6.58447
8134907	EPO	NM_000799	55	0.000506485	0.00219526	1.77474	0.997176	1.00059	6.31131	6.37106	6.12544	6.37828	5.91413	6.30168	6.3848	6.7317	6.83804	5.42764	5.42849
7937443	EPS8L2	NM_022772	0	3.12585e-06	0.000143138	1.46262	0.197849	-1.1008	6.60277	6.70662	6.46232	6.58977	6.5401	6.60543	6.59477	7.191	7.2226	6.03741	5.89886
7991335	ANPEP	NM_001150	2	1.70214e-05	2.31183e-06	-7.05967	2.21484e-05	-6.32725	5.79305	5.79305	5.48395	5.33098	5.45806	5.79305	5.79305	6.1448	6.23523	8.45463	5.79305
7956120	ERBB3	NM_001982	94	7.77179e-05	0.00589539	1.32615	0.0136818	1.36755	5.60003	5.60003	5.48667	5.34491	5.50994	5.62833	5.60003	6.23974	6.35254	5.13132	5.58292
8173506	ERCC6L	NM_017669	0	0.00551781	0.00797365	-1.85409	0.872922	-1.03762	4.75275	5.22835	5.24673	5.42583	5.53257	5.20189	5.2045	4.85948	4.91623	6.11823	6.06495
8041967	ERLEC1	NM_015701	1	0.000360325	0.000939486	-1.73518	0.360544	-1.13936	7.21585	7.31542	7.39358	7.21585	7.21585	6.91899	7.21585	6.73446	6.73045	8.00814	7.81991
8101260	ANTXR2	NM_058172	2	0.000546363	0.000948697	-3.95757	0.00318489	-4.32677	7.34711	8.03342	8.31887	7.79021	8.38208	7.79021	7.67308	6.44117	6.52238	9.88961	7.77632
8017555	ERN1	NM_001433	2	0.00163104	0.00357976	1.70127	0.29315	1.20433	7.35924	7.09835	7.05218	6.84823	6.83764	7.06452	7.10665	7.61744	7.49263	6.28579	6.55402
8042468	ANXA4	NM_001153	2	0.00124217	0.00196531	-6.44402	0.230455	-1.96276	6.49038	6.89324	6.99232	7.39399	7.95233	6.5592	6.409	5.30143	5.63957	9.64374	8.67085
7996012	ARL2BP	NM_012106	2	0.00071606	0.00480662	-2.43203	0.0600033	-1.91327	7.53479	7.84011	8.05304	7.97065	8.57845	7.94038	7.97065	6.71845	6.4826	9.26617	8.33013
8166805	ATP6AP2	NM_005765	2	0.00120199	0.00288315	-2.78828	0.348882	-1.35566	7.16766	7.65732	7.99383	7.70561	8.03337	7.50489	7.2724	6.58665	6.73718	9.09867	8.65967
8072206	EWSR1	NM_013986	73	0.000558404	0.00124553	1.85199	0.699327	1.06506	11.1486	11.0323	11.0165	10.9166	10.6937	11.1748	11.1619	11.4313	11.4691	10.1315	10.2225
7975311	EXD2	NM_001193360	0	4.57661e-05	6.35952e-05	1.34059	0.00032509	1.34878	5.91488	5.87495	5.82403	5.90316	5.86091	5.77863	5.80836	6.12518	6.11525	5.42926	5.86091
7935270	BLNK	NM_013314	2	0.000421434	0.00788054	2.25868	0.13679	1.63626	8.10741	8.59986	8.47605	8.53678	9.1879	8.56919	8.69935	6.66805	6.54763	7.42117	8.13158
8127393	EYS	NM_001142800	4	0.000440981	0.00490035	1.54426	0.926858	1.01361	4.11289	3.98272	4.04319	3.94036	3.75567	3.69468	3.94036	4.46909	4.62604	3.29736	3.31686
8167930	FAAH2	NM_174912	0	3.0737e-06	0.00010372	1.52001	7.99874e-07	3.16149	5.00218	5.13489	5.00218	4.90861	4.95161	5.00218	4.93204	5.46633	5.38297	4.38645	6.04705
8132250	BMPER	NM_133468	2	7.86764e-06	1.48382e-06	-4.73069	4.96843e-06	-5.5837	6.20906	6.20906	6.20906	6.07692	5.78258	6.08241	6.10169	6.71066	6.77206	8.33788	5.85665
8109629	FABP6	NM_001040442	2	0.000101132	0.00220513	1.28006	0.000234548	1.61334	7.14286	6.92999	7.03864	6.98071	6.95175	6.97953	6.92543	7.45279	7.44271	6.6365	7.32655
7909967	CAPN2	NM_001748	2	0.000927627	0.00102121	-5.37346	0.0102081	-4.21368	7.81299	7.89169	8.36487	7.53404	7.36306	7.32298	6.99398	6.05186	6.26392	10.0378	7.96272
8018251	FADS6	NM_178128	0	0.000809582	0.00826328	1.62674	0.782835	-1.05193	7.03733	6.97594	6.68525	7.04018	6.57671	7.00619	6.97497	7.47007	7.64742	6.19752	6.12449
8074842	FAM108A1	NM_001130111	0	0.000383112	0.00203828	1.75065	0.191453	1.25182	6.64405	6.54974	6.32493	6.54974	6.21927	6.6559	6.62894	7.24559	7.21569	5.70248	6.02651
8056102	CD302	NM_014880	2	3.50301e-05	4.83651e-05	-3.63817	0.00225304	-2.47519	6.45908	6.397	6.88298	6.64328	6.92643	6.44557	6.60186	5.48102	5.55744	8.48553	7.17799
8016590	FAM117A	NM_030802	0	0.000791093	0.00694792	1.6831	0.837533	1.0396	7.51169	7.20439	7.0954	7.20439	6.85057	7.3072	7.18113	7.90051	7.94177	6.44242	6.49845
8153959	DOCK8	NM_203447	2	0.00789875	0.00789323	2.87188	0.0853333	2.13827	7.82851	7.93618	8.34299	7.80984	8.90588	7.81944	7.80984	6.75532	6.68987	6.54267	7.63912
7912701	FAM131C	NM_182623	0	0.000676295	0.000445661	1.82624	0.0210345	1.46335	7.24924	7.34088	7.34047	7.02009	7.01943	7.13723	7.10094	7.48472	7.5832	6.30373	6.85301
7911435	FAM132A	NM_001014980	0	0.000431153	0.00508176	1.6452	0.932125	-1.01458	6.94793	6.76221	6.54701	6.70695	6.51908	6.96525	6.86172	7.43576	7.4968	6.04033	6.01944
8048468	FAM134A	NM_024293	0	4.43598e-06	0.000277408	1.44667	0.263199	-1.09275	7.13791	7.11766	7.09427	6.92774	6.97759	7.11938	7.04217	7.73672	7.72919	6.52679	6.39883
8159803	FAM138A	NR_026818	0	7.15535e-05	0.00384055	1.2733	0.0709793	1.17391	4.59433	4.39963	4.56385	4.56385	4.40647	4.50864	4.56385	5.12967	5.05465	4.16581	4.39713
8164937	FAM163B	NM_001080515	0	0.00255503	0.00713834	1.71509	0.496643	1.14605	7.04521	6.87933	6.69573	6.6438	6.406	6.87299	6.87394	7.3126	7.34225	5.99557	6.19224
8097692	EDNRA	NM_001957	2	0.00291762	0.000527307	-3.43777	0.00502682	-2.97649	4.53916	4.51973	4.53026	4.33911	3.70669	4.19948	4.42236	4.94696	4.89543	6.10387	4.53026
8107554	FAM170A	NM_182761	0	0.000663963	0.00654131	1.65278	0.847697	1.03528	5.63669	5.40559	5.1731	5.44535	5.08696	5.40559	5.44535	6.00266	6.18523	4.64634	4.69637
7928119	EIF4EBP2	NM_004096	2	0.000191261	0.0021997	-2.20842	0.0929284	-1.54231	7.47802	7.5164	7.58035	7.47802	7.92574	7.18306	7.23143	6.20708	6.1464	8.62773	8.00264
8030007	EMP3	NM_001425	2	0.000368228	0.000859974	-2.73904	0.00132885	-3.44214	7.67114	7.83851	8.0319	7.66791	8.0509	7.582	7.29978	6.59725	6.61443	9.18826	7.40496
7971296	EPSTI1	NM_001002264	2	8.34239e-05	0.00396379	2.2086	0.0238511	2.04384	7.46555	7.37076	7.45277	7.55901	7.83018	7.18978	6.96616	5.24194	5.22727	6.26176	7.29304
8041172	FAM179A	NM_199280	0	1.56616e-06	3.48228e-05	1.66789	0.0472975	-1.19137	6.18391	6.07461	5.99455	6.02354	5.95159	6.11189	6.07325	6.6899	6.61365	5.32103	5.06841
7914342	FABP3	NM_004102	2	8.49683e-08	1.61489e-08	-4.24079	8.17247e-06	-2.16084	5.02915	5.02915	4.93703	4.98512	5.02915	4.86152	4.89909	5.48372	5.39635	7.05151	5.93992
7932285	FAM188A	NM_024948	0	0.000165532	0.00134068	-1.7704	0.00419628	-1.84594	7.61932	7.78107	8.01453	7.79929	8.09987	7.79929	7.80849	6.97668	6.89547	8.67006	7.7857
7986960	FAM189A1	NM_015307	0	0.000281426	0.0031372	1.58261	0.709384	-1.05498	6.28872	6.41047	6.13464	6.32168	5.97125	6.22987	6.11288	6.73659	6.85562	5.54763	5.47041
7948612	FADS1	NM_013402	2	4.00145e-05	2.09711e-05	-3.99527	0.268324	-1.24563	6.14309	6.15277	6.21558	5.80612	5.98428	6.15277	5.70292	6.47669	6.359	8.0208	7.70392
7907680	FAM20B	NM_014864	0	0.00327216	0.00201096	-1.73219	0.217806	-1.22857	6.72877	6.76716	6.88142	6.88849	7.094	7.00531	6.60668	6.60064	6.65616	7.64571	7.34874
8113800	FBN2	NM_001999	2	1.58767e-06	2.14458e-07	-8.11268	2.0966e-06	-7.27776	5.14724	5.10859	4.96523	5.0258	4.68926	4.90588	5.01346	5.63956	5.53452	7.99953	5.13604
7910923	FMN2	NM_020066	2	4.05458e-05	7.18314e-06	-3.81768	6.65151e-05	-3.53862	4.63651	4.58124	4.408	4.25006	4.26559	4.59862	4.5621	5.07712	5.18353	6.40443	4.58124
8155510	FAM27A	NR_024060	0	0.000498338	0.00218271	1.69972	0.0453795	1.43639	7.71523	7.70566	7.33194	7.42918	7.34596	7.43376	7.60687	8.23789	8.19417	6.7445	7.26694
8155497	FAM27C	NR_027421	0	0.00190799	0.00714604	1.56012	0.159306	1.28008	7.72991	7.75874	7.33279	7.54505	7.35861	7.45821	7.65405	8.13654	8.12257	6.90654	7.26278
8161446	FAM27E3	BC032035	0	1.30297e-06	0.000160572	1.31913	6.28778e-07	2.32819	5.23078	5.19184	5.13094	5.0992	5.19592	5.12678	5.21408	5.5947	5.67319	4.77035	5.98956
8026541	FAM32A	AF151902	0	0.000305163	0.000375128	-1.79947	0.00174129	-1.81815	5.80192	6.02498	6.02498	6.13807	6.09262	5.97256	6.22406	5.50178	5.52302	6.88745	6.02498
8083901	FNDC3B	NM_022763	2	2.38336e-06	2.87531e-05	-2.15357	0.0416837	-1.30233	7.28369	7.08775	7.04975	7.17092	7.03924	6.94856	6.97682	5.95621	6.0157	8.18626	7.80516
7967879	FAM58A	NM_152274	0	4.10393e-05	0.00248781	1.57556	0.751697	-1.04398	5.77657	5.6466	5.45209	5.6419	5.41124	5.76736	5.67787	6.53557	6.60194	4.96894	4.90685
8040632	FAM59B	NM_001191033	0	2.76127e-05	0.00160214	1.39914	0.585685	1.05229	6.39951	6.37653	6.23447	6.39275	6.15863	6.39107	6.37628	7.01706	7.09126	5.84821	5.92175
8174767	FAM70A	NM_017938	0	0.000537236	0.000632327	1.66335	0.00204357	1.73105	6.36566	6.36227	6.23538	6.17773	6.2032	6.42291	6.52162	6.79942	6.76138	5.59287	6.38452
7924163	FAM71A	NM_153606	0	0.000619645	0.00217295	1.94582	0.132272	1.37468	5.93705	5.95546	5.69015	5.66092	5.40567	5.74943	5.94003	6.61915	6.46448	4.80229	5.26138
7957790	FAM71C	BC031221	0	1.76829e-05	0.000981227	1.61685	0.711673	-1.04613	5.28288	5.25521	5.2204	5.11448	4.96954	5.36397	5.25331	6.14508	6.14323	4.51536	4.45029
8161407	FAM74A3	NR_026801	0	0.000148293	0.00472742	1.4331	0.069357	1.28452	5.43742	5.24656	5.26478	5.24656	5.01194	5.18666	5.15374	6.00731	6.00986	4.70196	5.06318
7980580	GALC	NM_000153	2	0.00770585	0.00556812	-2.21767	0.0497196	-1.88244	6.03277	6.55293	6.92014	6.27771	6.6395	6.41635	6.23092	5.83888	5.85447	7.58766	6.67506
8098328	GALNT7	NM_017423	2	4.92486e-05	0.000100715	-2.86495	0.195194	-1.28814	6.9438	7.09813	7.37302	7.42823	7.43346	7.24875	7.13734	6.57211	6.37868	8.75604	8.39075
7969613	GPC6	NM_005708	2	0.000483674	8.43363e-05	-4.56753	0.00420415	-2.81241	5.01672	5.01672	4.2926	4.62112	4.73159	4.69447	5.01672	5.36965	5.50155	6.9614	5.4696
8003503	FANCA	NM_000135	3	0.00498854	0.0077406	1.3544	0.0174101	1.40019	6.21779	6.31248	6.01489	6.31248	6.30824	6.31248	6.37325	6.57007	6.61377	5.82686	6.31248
7954065	GPRC5A	NM_003979	2	0.00378911	0.00240533	-2.24325	0.0631852	-1.66444	5.52266	5.77859	5.30145	5.56945	5.12769	5.56316	5.85182	6.32242	6.43621	6.69628	5.96125
8029856	GRLF1	NM_004491	2	0.000442771	0.000503838	-2.79818	0.120365	-1.48623	7.22663	7.36954	7.42321	7.44539	8.00544	7.42321	7.41162	6.77844	6.83286	8.95664	8.38498
7934570	KCNMA1	NM_001014797	2	7.31388e-05	9.89804e-06	-5.47916	0.000285544	-3.80364	5.38992	5.75786	5.28031	5.66377	5.8664	5.69069	5.80935	6.11365	6.02947	8.09085	6.16347
8018522	FBF1	NM_001080542	0	0.000134726	0.00366854	1.47663	0.513333	-1.08653	7.11184	7.09051	6.8249	6.81907	6.84847	7.04714	6.97571	7.661	7.53945	6.39736	6.27762
8121949	LAMA2	NM_000426	2	0.000146366	3.43025e-05	-4.1742	8.17169e-05	-5.22263	5.19909	5.23859	4.81567	5.23859	4.72073	5.23859	5.18131	5.82239	5.75198	7.15187	4.76709
8085033	LMLN	NM_001136049	2	0.000194827	3.27375e-05	-2.36959	0.00170863	-1.82102	4.91654	4.96036	4.96036	4.96036	4.59433	4.86008	4.95449	5.25095	5.26165	6.13128	5.26654
8049532	LRRFIP1	NM_001137550	2	0.00100012	0.00171863	-4.19511	0.0106236	-3.79104	5.40821	5.40017	5.9635	6.20658	6.20805	5.28784	5.32591	4.09946	4.28053	7.75446	5.83187
8113445	FBXL17	NM_001163315	0	3.12037e-05	0.000270031	1.53888	0.118266	1.16281	6.99717	6.90064	6.85622	6.90064	6.74152	6.88082	6.99486	7.53816	7.42348	6.27411	6.49173
8137964	FBXL18	NM_024963	0	0.000126851	0.00234823	1.54178	0.592967	1.07144	6.81897	6.82286	6.5676	6.70591	6.57637	6.91963	6.81897	7.44151	7.50011	6.12259	6.22214
8041383	LTBP1	NM_206943	2	1.88562e-05	2.93415e-06	-26.2953	0.000335957	-8.06007	5.58248	5.33647	5.0249	5.37506	4.6541	5.54973	5.58248	6.25569	6.00878	10.0175	7.00669
7897728	FBXO6	NM_018438	0	0.000503519	0.00383912	1.66488	0.144654	1.29834	6.42406	6.50404	6.09381	6.30563	6.06667	6.47135	6.30563	7.11179	7.05595	5.57475	5.95142
7921259	FCRL4	NM_031282	0	0.00134107	0.00101378	1.43549	0.00695918	1.39711	5.09328	4.82205	4.91696	5.03936	4.96891	5.06437	5.05893	5.26014	5.26767	4.47329	4.95574
8091972	MECOM	NM_001105077	2	0.00158157	0.000364025	-2.86805	0.00829103	-2.20671	5.26743	5.3762	5.17009	5.44552	4.81583	5.19198	5.52858	5.83181	6.00203	6.77659	5.63469
7987385	MEIS2	NM_172316	2	0.000792722	0.000151476	-4.39602	0.0185739	-2.24607	5.8243	5.41185	5.67922	5.77842	6.29765	5.50815	5.93185	6.22957	6.21074	7.91212	6.74471
8160088	MPDZ	NM_003829	2	1.93397e-05	6.61506e-06	-6.87609	0.0238455	-1.8488	4.95992	4.65272	4.69449	4.53443	4.28382	4.94433	4.70571	5.45542	5.55593	7.46379	6.5772
7940869	FERMT3	NM_178443	1	0.000444646	0.0010738	1.78487	0.416866	1.13177	6.9557	6.76004	6.65023	6.56004	6.656	6.9551	6.84988	7.28985	7.20849	5.93375	6.11233
8059014	FEV	NM_017521	8	0.000800698	0.00741407	1.60028	0.764805	1.05333	6.72143	6.54495	6.29821	6.36959	6.1782	6.56247	6.51866	7.14232	7.13634	5.77789	5.85284
8082965	MRAS	NM_012219	2	0.000989214	0.000871464	-2.00057	0.00605892	-1.90149	5.4688	5.35469	5.17098	5.02279	5.18394	5.51865	5.16469	6.02765	6.0907	6.26963	5.34249
8171172	MXRA5	NM_015419	2	2.38223e-05	3.83639e-06	-4.45902	2.20476e-05	-4.58079	5.7631	5.7631	5.69762	5.45901	5.34673	5.7631	5.64594	6.1753	6.25189	7.79081	5.59522
8078066	FGD5	NM_152536	1	0.000863507	0.00337869	1.85262	0.208997	1.29666	5.77038	5.84944	5.68613	5.67004	5.21532	5.68448	5.63668	6.31682	6.46339	4.75507	5.12986
7950023	FGF19	NM_005117	8	0.000974929	0.00438058	1.89651	0.463061	1.17228	6.07085	5.8819	5.71988	5.99646	5.53226	6.17723	5.85824	6.54521	6.7501	4.96763	5.19695
8012475	MYH10	NM_005964	2	5.69532e-05	5.03395e-05	-3.36597	0.981012	1.00452	5.78445	5.28281	5.37629	5.75309	5.78445	5.58823	5.57317	6.0875	6.03343	7.3428	7.34932
7957298	NAV3	NM_014903	2	0.000159223	2.4497e-05	-3.85084	0.000260064	-3.43056	5.29927	5.25283	4.83548	5.1948	4.90331	5.341	5.02335	5.65977	5.66818	7.06661	5.28817
7954245	PLEKHA5	NM_019012	2	9.88583e-06	3.17854e-06	-12.0726	0.0142283	-2.23227	4.47142	4.67245	4.61461	4.20286	3.99789	4.33289	4.01389	4.85911	4.92934	7.9231	6.76459
8088458	FHIT	NM_002012	104	0.00073758	0.00141972	1.64071	0.00121661	1.96009	5.10199	5.30677	5.07106	5.22741	5.01977	5.37827	5.32511	5.75292	5.68082	4.49002	5.46094
8171427	FIGF	NM_004469	5	3.13784e-05	5.48769e-05	-1.80346	5.44945e-05	-2.18355	4.28674	4.25063	4.05298	4.28674	4.19729	4.09867	4.10633	4.82775	4.90465	5.03353	3.90686
8052902	FIGLA	NM_001004311	0	2.2633e-05	0.00114516	1.41098	0.0941697	1.1816	4.61806	4.61806	4.55766	4.62495	4.37763	4.64202	4.64149	5.32908	5.34965	4.08614	4.32689
8089112	FILIP1L	NM_182909	4	0.000251518	0.00023048	-1.57637	0.81161	-1.02182	5.52948	5.65147	5.65553	5.83084	5.75456	5.69017	5.70934	5.9726	6.04461	6.34537	6.31423
8120428	FKBP1A	NM_000801	0	0.000817643	0.00256132	-1.66554	0.221874	-1.21873	7.93934	8.06052	8.31337	8.22455	8.40222	8.14717	8.06521	7.65699	7.56087	8.90062	8.61523
8026503	FLJ25328	NR_024335	0	0.00221606	0.00388002	1.93436	0.966009	1.00915	5.82417	5.71777	5.21329	5.5796	5.29753	5.70371	5.63348	5.91884	5.92826	4.61522	4.62836
8134460	FLJ30064	AK054626	0	0.000609823	0.000773109	-1.71851	0.000799482	-2.03847	5.08049	5.24139	4.88444	5.24139	5.24139	5.23343	5.19211	5.68674	5.81684	5.94039	4.91291
8038874	FLJ30403	NR_034159	0	0.000215713	0.00282709	1.53623	0.345102	1.13656	5.28348	5.15345	5.04908	5.40015	5.00346	5.2176	5.2176	5.93781	5.82764	4.56987	4.75454
8076813	FLJ32756	BC041833	0	0.000241324	0.00137024	1.78368	0.392517	1.14597	6.21881	5.8841	5.86486	5.69243	5.82525	6.00266	5.96115	6.60968	6.61521	5.08647	5.28304
8050293	FLJ33534	AK090853	0	0.000318604	0.00270619	1.52357	0.128998	1.23573	5.25927	5.42078	5.16476	5.00487	5.10422	5.24549	5.13965	5.7892	5.88201	4.58383	4.8892
8037272	PSG5	NM_002781	2	2.87636e-05	5.25874e-06	-4.43386	2.13955e-05	-4.93329	5.36426	5.30292	5.23422	5.14305	4.85357	5.29154	5.30292	5.79586	5.90369	7.36178	5.05922
8121405	FLJ37396	AK094715	0	0.000785296	0.00275395	1.89319	0.0594277	1.52262	6.56066	6.72406	6.28451	6.30769	6.13011	6.53518	6.42197	7.13946	7.30986	5.50263	6.10919
8105517	FLJ37543	NM_173667	0	4.7864e-06	0.00284386	1.34576	0.0443865	-1.2388	5.39507	5.18188	5.30045	5.11199	5.27324	5.21105	5.28633	6.09491	6.197	4.82301	4.51406
8109426	FLJ38109	AK090581	0	1.49511e-06	4.63769e-05	1.43796	0.0246247	-1.16676	5.92279	5.92279	5.92279	5.78045	5.92279	5.91427	5.96929	6.37361	6.34657	5.38385	5.16135
8074168	FLJ39632	ENST00000400192	0	0.000230272	0.000579406	1.91575	0.0238858	1.51651	7.29348	7.18258	6.96599	7.08156	6.81491	7.18198	7.14532	7.80873	7.77454	6.15721	6.75796
7997832	FLJ40448	ENST00000333666	0	0.000301629	0.00160837	1.79687	0.0693703	1.39629	6.68668	6.45643	6.28671	6.60039	6.18264	6.43421	6.42483	7.23157	7.22726	5.59335	6.07495
8144044	FLJ42291	AK124285	0	0.000248898	0.000608906	1.642	0.00795253	1.50572	6.0876	5.9779	5.73967	6.02952	5.85942	5.86738	5.9779	6.54318	6.4318	5.21875	5.8092
7902527	PTGFR	NM_001039585	2	8.06628e-06	1.31143e-06	-10.1566	4.79263e-06	-12.5891	4.56031	4.07166	3.99897	4.2132	3.9989	4.42507	4.36106	4.92648	4.98887	7.57708	3.92297
8148512	FLJ43860	NM_207414	0	0.000521695	0.00397837	1.8983	0.422192	1.18722	7.09228	7.32617	6.8323	6.92604	6.92826	6.93271	6.61577	7.79256	7.90772	6.02579	6.27338
8054607	FLJ44006	AK125994	0	0.000379222	0.000148185	1.89484	0.0132851	1.45574	5.31291	5.14621	5.2127	5.25823	4.92798	5.14006	5.09164	5.38316	5.39545	4.2336	4.77535
8021774	FLJ44313	ENST00000405150	0	7.75914e-05	0.00107633	1.66118	0.00632867	1.62182	6.55276	6.48793	6.29672	6.25379	6.29083	6.47216	6.54995	7.39923	7.23183	5.68267	6.38028
8135931	FLJ45340	NR_024368	0	6.29285e-05	0.000725779	1.70257	0.221795	1.17969	6.56996	6.38447	6.17651	6.34824	6.18652	6.3796	6.38741	7.10601	7.16905	5.57981	5.81822
8012893	FLJ45831	AK127731	0	7.88391e-05	0.00266207	1.603	0.536755	1.09337	5.70105	5.54686	5.36334	5.56728	5.29706	5.58338	5.64872	6.51885	6.39476	4.84889	4.97767
8066925	PTGIS	NM_000961	2	1.25111e-05	2.40075e-06	-7.51558	4.91426e-06	-11.0212	5.86161	5.86161	5.74117	5.83819	5.55742	5.31469	5.86161	6.27409	6.36966	8.62936	5.16715
8122554	RAB32	NM_006834	2	0.00227294	0.000546788	-4.07514	0.0228305	-2.46208	5.98461	5.69769	5.25469	5.66197	4.95515	5.65935	5.70942	6.41987	6.41937	7.58726	6.28738
7970763	FLT1	NM_002019	55	0.00210746	0.00227195	-1.6889	0.388764	-1.14595	4.59941	4.58887	4.41236	4.67692	4.19597	4.46478	4.59941	5.08544	5.0942	5.26148	5.06493
7992744	FLYWCH1	NM_032296	0	0.000447711	0.0083302	1.56414	0.987833	-1.00258	7.12004	6.90206	6.79759	6.9297	6.61348	7.01394	7.0835	7.62623	7.75341	6.27753	6.27382
8075673	RBFOX2	NM_001082578	2	8.2869e-05	1.69564e-05	-8.95982	0.0031508	-3.43024	5.44113	5.1696	4.86743	5.24138	4.65003	5.46782	5.32743	6.25934	6.07289	8.32987	6.55156
8007757	FMNL1	NM_005892	2	0.00119245	0.00440838	1.66735	0.584873	-1.09831	6.86995	7.02615	6.86693	6.55918	6.8412	7.13469	6.94514	7.2221	7.27182	6.15434	6.01905
7939120	RCN1	NM_002901	2	7.68715e-06	1.35633e-05	-9.31949	0.0417181	-1.98529	7.53692	7.55292	7.79566	7.89733	8.4274	7.76874	7.66125	6.2348	6.24509	11.026	10.0366
8106479	SCAMP1	NM_004866	2	0.00128187	0.00374019	-2.4837	0.781425	-1.08484	6.75928	6.56269	6.78273	6.85723	7.36793	6.50621	6.49032	6.08678	5.86136	8.0734	7.95591
8052689	SPRED2	NM_181784	2	0.0123069	0.00250113	-2.80369	0.0430659	-2.07948	6.29013	6.14036	5.94121	5.52121	6.51649	6.26947	6.29287	6.75158	6.57776	7.62615	6.56992
7975779	FOS	NM_005252	317	0.00493354	0.00300717	-1.88783	0.00401314	-2.2166	5.97735	6.49472	6.24482	6.08382	6.03286	6.39902	6.40474	6.85512	6.73076	7.15063	6.00228
8153828	FOXH1	NM_003923	2	9.36444e-06	0.000360997	1.5662	0.402958	-1.08579	6.66248	6.52338	6.45887	6.68052	6.42016	6.55789	6.60843	7.25454	7.34176	5.91155	5.7928
8119444	FOXP4	NM_001012426	0	0.00075226	0.00200261	1.9339	0.655559	1.08864	7.05311	6.92689	6.69226	6.7838	6.44869	6.90928	6.8388	7.26713	7.43316	5.85603	5.97857
8038899	FPR1	NM_001193306	4	2.56296e-05	0.000317492	1.72099	0.769185	1.03399	5.00076	5.1052	4.96148	5.00271	4.75164	5.0422	5.09122	5.75329	5.67081	4.21036	4.25859
8163202	SVEP1	NM_153366	2	0.000148196	3.84706e-05	-3.28732	0.000137862	-3.63443	5.54123	5.44127	5.22958	5.36142	5.03761	5.52849	5.52849	6.12775	6.06607	7.09806	5.23634
8169235	FRMPD3	ENST00000276185	0	3.09687e-05	0.000139015	1.71562	0.084962	1.21081	5.12467	4.99549	4.99224	4.78662	5.04106	4.99549	4.99549	5.62995	5.53947	4.21142	4.48739
7991019	FSD2	NM_001007122	0	0.000700296	0.00583384	1.51829	0.57263	1.08723	5.12295	4.96862	4.64486	4.92391	4.77597	4.92391	4.92391	5.43079	5.56448	4.29529	4.41594
8013906	TWF1	NM_002822	2	0.00020099	0.000117458	-2.75538	0.00920948	-1.8609	7.39368	7.62215	8.01861	7.73149	7.73149	7.73365	7.7733	7.09183	7.25474	9.17716	8.28116
8114119	FSTL4	NM_015082	0	0.00025989	0.00391682	1.54494	0.075548	1.32844	4.94391	4.95664	4.71815	4.68951	4.69733	5.03441	4.9729	5.65859	5.65943	4.23142	4.64116
7992967	VASN	NM_138440	2	0.000391069	0.00248384	2.02183	0.843382	-1.04238	7.01317	6.80531	6.79259	6.71711	6.32186	6.87214	6.91884	7.54604	7.48522	5.76163	5.70175
7961710	ABCC9	NM_005691	1	6.52482e-06	1.10834e-06	-9.481	4.07372e-06	-11.6611	4.25281	4.20555	4.0836	4.17462	3.68542	4.25281	4.25281	5.01463	4.84355	7.3747	3.83106
8089145	ABI3BP	NM_015429	1	2.33126e-07	3.57635e-08	-8.90001	8.65074e-07	-6.18127	5.28973	5.0247	5.26936	4.99769	5.04534	5.08184	5.2103	6.0459	6.13238	8.28509	5.65718
7938111	FXC1	NM_012192	0	0.00197401	0.00214588	1.56177	0.000608096	2.0849	6.63107	6.35559	6.55436	6.63107	6.78679	6.63107	6.71342	6.85423	6.92586	5.97158	7.03156
8084146	FXR1	NM_001013439	6	9.20374e-05	0.00279987	-1.44647	0.565422	1.06765	9.45634	9.56948	9.72733	9.61051	9.80297	9.55322	9.65429	9.05366	8.94501	10.1574	10.2518
7927155	FXYD4	NM_173160	0	0.000653156	0.00728877	1.81357	0.64199	-1.10777	7.08846	6.87608	6.68175	6.58932	6.35061	6.71626	6.8114	7.53828	7.49952	5.87172	5.72406
7951977	FXYD6	NM_001164836	2	0.000945716	0.00590365	1.51319	0.0616923	1.3665	7.32267	7.11517	7.06908	7.08192	7.00765	7.26877	7.42421	7.83884	7.8152	6.58661	7.0371
8101844	ADH5	NM_000671	1	0.000267459	0.000994407	-4.28461	0.150209	-1.77623	7.45223	7.97472	8.56351	8.43157	8.52431	8.1931	8.1931	6.46738	6.67132	10.2895	9.46071
8132557	AEBP1	NM_001129	1	0.00391852	0.00129559	-2.72699	0.00228048	-3.31851	7.35665	7.01618	6.64273	6.71913	6.54046	7.02637	7.01812	7.53697	7.5349	8.35011	6.61958
8010354	GAA	NM_000152	19	0.000365919	0.00223148	1.69924	0.482222	-1.11733	6.16032	6.03116	5.85026	6.17229	5.7376	6.03116	6.11219	6.51036	6.43379	5.24868	5.08863
8074212	GAB4	NM_001037814	0	0.00103009	0.00798606	1.47523	0.70061	1.05779	6.96942	6.68211	6.49881	6.59156	6.60465	6.72525	6.78722	7.21795	7.26278	6.13321	6.21427
8017235	APPBP2	NM_006380	1	8.45724e-05	0.000757071	-2.19624	0.530363	1.12875	6.59959	6.80337	7.14834	6.87399	7.11882	6.7255	6.82377	6.10512	6.00208	8.00552	8.18024
8109663	GABRA1	NM_000806	0	0.00464762	0.00681672	1.58341	0.203487	1.25244	5.48079	5.29721	5.27149	5.12974	5.01988	5.50791	5.31338	5.75038	5.65931	4.62559	4.95033
8100109	GABRA2	NM_000807	0	8.71777e-05	0.000885492	1.48467	0.00789819	1.41629	4.08414	4.0823	3.81797	3.94779	3.97688	4.07479	4.0823	4.69734	4.61609	3.43931	3.94142
8109651	GABRA6	NM_000811	0	0.00142706	0.003722	1.9425	0.354428	1.22654	5.5508	5.75565	5.19194	5.39832	5.19626	5.5116	5.71724	6.15	6.11264	4.51663	4.81122
8003056	GAFA2	AF220234	0	0.000622468	0.00666622	1.19205	0.146866	-1.10474	5.81039	5.77425	5.77425	5.77425	5.77425	5.61033	5.77425	5.87873	5.93021	5.50255	5.35884
8040113	ASAP2	NM_003887	1	0.00141648	0.000437555	-4.06975	0.0270285	-2.29839	5.14975	5.26042	4.77679	5.03512	4.36844	5.14799	5.25098	6.11814	5.8966	7.02344	5.82281
8150797	ATP6V1H	NM_015941	1	0.00182294	0.00583788	-2.07727	0.186396	-1.43688	6.87119	7.23079	7.50369	7.32135	7.77077	7.37393	7.37393	6.46804	6.46905	8.40407	7.88113
8018428	GALK1	NM_000154	0	0.000451961	0.00472238	1.42132	0.889426	1.01659	7.24172	7.26351	7.22841	7.0174	7.05321	7.38063	7.22841	7.70369	7.69438	6.69467	6.71841
8003410	GALNS	NM_000512	0	0.00132766	0.00794765	1.53161	0.481037	1.12109	6.65243	6.58936	6.36603	6.25787	6.48687	6.71061	6.66266	7.12916	7.10173	5.91722	6.08211
7980940	ATXN3	NR_028459	1	0.00111945	0.00777636	-3.04324	0.303732	-1.55744	7.06657	7.65239	8.21622	8.22922	8.23591	7.68907	7.61999	6.22409	6.07787	9.42123	8.78206
8140037	BAZ1B	NM_032408	1	6.4669e-05	0.000292959	-2.78339	0.0886282	-1.49638	8.40567	8.42811	8.44277	8.66491	8.5565	8.15252	8.02174	7.25172	7.167	9.85859	9.27711
8098307	GALNTL6	NM_001034845	0	0.000148667	0.00694961	1.33804	0.163118	1.17243	5.41892	5.48913	5.13106	5.33837	5.31107	5.35424	5.28849	6.03904	6.00965	4.91292	5.14242
8134589	BUD31	NM_003910	1	0.000710503	0.00681626	-2.5751	0.272454	-1.48199	7.5817	8.16617	8.4788	8.1543	8.67964	8.01957	7.95467	6.72951	6.49414	9.51247	8.94493
8014269	GAS2L2	NM_139285	0	0.000826288	0.00434136	1.99905	0.766642	1.07065	6.8872	6.69722	6.36481	6.47166	6.18797	6.68688	6.71	7.42991	7.29662	5.57294	5.67143
8144643	GATA4	NM_002052	7	0.000216771	0.00231139	1.46654	0.121212	1.21121	6.32351	6.339	6.06688	6.3391	6.11482	6.3383	6.32871	6.894	6.86554	5.71192	5.98837
8161114	GBA2	NM_020944	0	0.000195499	0.00534471	1.18204	0.0132401	1.20107	6.72043	6.57542	6.70393	6.68488	6.68931	6.59965	6.59256	7.00284	7.03611	6.41104	6.67535
8062796	GDAP1L1	NM_024034	0	0.00122301	0.00562322	1.69913	0.513383	1.13044	6.60046	6.4664	6.24289	6.09638	6.17956	6.57372	6.34203	6.98305	7.00514	5.59255	5.76944
8026106	CALR	NM_004343	1	6.95757e-05	0.00106726	-2.33552	0.0266227	-1.79863	8.93551	8.94393	8.67549	8.98413	8.81974	8.34805	8.60637	7.29441	7.23261	9.98278	9.13588
7917697	GFI1	NM_005263	3	0.00609597	0.00501263	1.81061	0.0885316	1.47047	6.33097	6.12265	5.92066	5.78477	6.06603	6.39522	6.14417	6.51775	6.58028	5.25273	5.80901
7964997	CAPS2	NM_032606	1	0.00500174	0.00111918	-2.29102	0.00670534	-2.1946	3.94772	4.15207	4.21493	4.00453	4.59433	3.94174	4.21493	4.64789	4.62644	5.34889	4.21493
8053429	GGCX	NM_000821	0	0.00298518	0.00185118	-1.46653	0.0221961	-1.35701	5.60618	5.85822	5.85822	5.6589	5.81669	5.85822	5.65559	6.12431	6.19435	6.31127	5.87083
7924773	CDC42BPA	NM_003607	1	0.000131944	5.06063e-05	-8.98406	0.0808211	-1.96515	4.93771	4.72447	4.41991	4.58451	3.87234	4.81055	4.85208	5.76905	5.7595	7.76759	6.79296
8074316	GGT3P	NR_003267	0	0.000393552	0.00480165	1.56688	0.892041	-1.0208	6.80178	6.81087	6.58945	6.70703	6.47007	6.88944	6.86621	7.4495	7.29171	6.08566	6.05596
8085293	GHRL	NR_024138	0	0.000326402	0.0040291	1.46673	0.607981	1.06689	7.14536	7.04409	6.9422	7.13566	6.78228	7.12986	7.03698	7.59157	7.65797	6.47832	6.57173
8092165	GHSR	NM_198407	2	0.000611723	0.00414845	1.6442	0.811373	-1.03979	6.14942	6.30597	5.82174	6.33333	6.06691	6.14942	6.20449	6.64615	6.74699	5.42994	5.37364
7948433	GIF	NM_005142	20	6.23802e-05	0.00848361	1.37245	0.626913	1.06052	4.50892	4.39498	4.27864	4.26989	4.1132	4.32812	4.40661	5.19104	5.25491	3.87186	3.95664
7899927	GJB4	NM_153212	0	4.4714e-05	0.00375149	1.37825	0.615114	-1.05382	6.04963	6.07235	5.81908	6.01946	5.90945	6.08363	6.12564	6.76058	6.7068	5.54848	5.47286
7927028	GJD4	NM_153368	0	8.10772e-05	0.000504914	1.86278	0.18381	1.22123	6.24963	6.23457	5.95721	5.96587	6.21061	6.30666	6.23457	6.85882	7.01371	5.26813	5.55647
8111255	CDH10	NM_006727	1	0.00090509	0.000422116	-2.37337	0.00381671	-2.17268	4.263	4.33647	4.26578	4.36522	3.84149	4.4182	4.4182	5.0268	5.09559	5.51956	4.40008
8002865	CFDP1	NM_006324	1	1.23667e-05	7.88344e-05	-3.50727	0.606062	1.11572	7.50815	7.54163	7.68712	7.76104	8.02839	7.33182	7.59126	6.48233	6.60679	9.44598	9.60395
7910014	CNIH4	NM_014184	1	5.5713e-05	0.00234391	-3.04139	0.676617	-1.14762	7.73874	8.07252	8.60777	8.66919	8.45506	8.08276	8.06785	6.11895	5.87258	9.84672	9.64807
8021946	COLEC12	NM_130386	1	0.00101494	0.000281577	-4.40921	0.0293017	-2.22984	5.52642	5.30175	4.72316	5.04306	4.68899	5.10907	5.37248	5.94967	6.13804	7.2498	6.09286
8148607	GLI4	NM_138465	0	0.00215566	0.00383853	1.74945	0.38447	1.17569	6.05988	6.19162	5.89627	6.08494	5.80101	6.39035	6.11269	6.53751	6.53561	5.26978	5.50329
8041447	CRIM1	NM_016441	1	0.000686283	0.000111672	-2.67608	0.00681219	-1.89028	5.97291	6.22826	5.96137	5.82542	5.74065	5.70074	6.05075	6.21416	6.23045	7.34585	6.42725
8065410	CST4	NM_001899	1	0.00161501	0.00556643	3.06524	0.641083	1.20075	8.03747	7.48036	7.42561	7.24968	6.74286	7.59099	7.77075	8.52174	8.72784	5.8551	6.11904
8055980	CYTIP	NM_004288	1	2.27282e-05	0.00751447	2.06366	0.334176	1.30685	7.84817	8.22225	8.42047	8.29285	8.44741	7.90133	7.76965	5.34583	5.26383	7.08367	7.46977
7910001	DEGS1	NM_003676	1	5.47122e-05	8.02999e-05	-4.68441	0.0319054	-1.95215	6.64293	6.85577	7.25355	7.14817	6.85577	6.61422	6.55004	5.78389	5.60272	9.07365	8.10859
8042223	EHBP1	NM_015252	1	1.53448e-05	6.58267e-06	-7.84291	0.0073014	-2.34585	5.6791	5.53622	5.86563	5.90316	6.12085	5.94192	5.4174	5.38174	5.2176	8.752	7.52189
7896917	GLTPD1	NM_001029885	0	0.000897046	0.00651977	1.44199	0.57957	1.07635	6.41389	6.21073	6.21073	6.06721	5.99427	6.2376	6.2318	6.63805	6.76983	5.66712	5.77326
7917707	EVI5	NM_005665	1	1.92292e-05	1.70744e-05	-5.93945	0.025895	-1.89947	5.42422	5.1224	5.48897	5.39572	4.86302	5.04786	4.95351	4.35503	4.26641	7.75543	6.82983
7979204	FERMT2	NM_006832	1	0.000165783	5.7725e-05	-10.0552	0.0991392	-1.9651	5.3329	5.34889	5.21448	4.86978	6.01918	5.19541	4.84482	5.77708	5.77089	8.59065	7.61604
8164398	GOLGA2	NM_004486	1	0.00271224	0.000455769	-1.32327	0.00372701	-1.29155	6.08355	6.09991	6.10075	5.95984	6.13035	6.16264	6.13035	6.19634	6.23359	6.49945	6.13035
7965746	GOLGA2B	NR_036632	0	0.000331498	0.00367468	1.55252	0.474409	1.10834	5.92712	5.78322	5.71931	5.50902	5.68838	5.89412	5.65051	6.34314	6.48347	5.1042	5.2526
7986736	GOLGA6L1	NM_001001413	0	0.0020595	0.00771779	1.47777	0.291295	1.17307	5.78905	5.71911	5.37543	5.44179	5.5081	5.5081	5.46766	6.07902	5.98389	4.98076	5.21104
7981752	GOLGA8C	NR_027411	0	0.000177054	0.00187971	1.31396	0.0303695	1.22384	6.21284	6.15539	6.13785	6.15314	6.01967	6.27261	6.15539	6.66271	6.56406	5.76421	6.05562
7986642	GOLGA8DP	NR_027407	0	0.000473073	0.00566476	1.28983	0.0576699	1.21434	6.4334	6.33628	6.31707	6.28101	6.15457	6.42043	6.33628	6.81121	6.76082	5.9584	6.23857
7981874	GOLGA8E	NR_033350	0	0.000138094	0.00133579	1.37184	0.0162466	1.29158	6.38624	6.30003	6.29701	6.16015	6.1613	6.3657	6.29701	6.80382	6.78747	5.82495	6.19409
7991668	GOLGA8F	NR_033351	0	0.00154534	0.00379632	1.46837	0.0318089	1.37686	6.43023	6.29362	6.15056	6.18769	6.16082	6.47484	6.29362	6.78562	6.69679	5.73027	6.19165
8048249	GPBAR1	NM_001077191	0	0.000217145	0.00839714	1.53697	0.726929	1.0586	6.565	6.46588	6.21272	6.29461	6.20948	6.42389	6.65309	7.33472	7.31796	5.78343	5.86559
8175234	GPC3	NM_001164617	31	1.52788e-08	0.000156963	1.71112	5.77874e-09	24.9461	5.01701	5.08248	5.095	4.96136	4.91991	5.22769	5.11649	5.87543	5.78614	4.28505	8.92579
7969596	GPC5	NM_004466	6	0.00012466	0.000153548	1.71059	0.000244593	1.93305	4.93178	4.61708	4.68206	4.67621	4.77426	4.79668	4.8114	5.20076	5.23511	3.98115	4.93202
7976073	FLRT2	NM_013231	1	0.00471512	0.00176105	-2.61417	0.0136462	-2.33827	4.6117	4.76975	4.67434	4.80646	4.02725	4.78445	4.77308	5.31682	5.56454	6.02164	4.7962
8170360	FTH1	NM_002032	1	0.000311199	0.000502152	-3.44647	0.312766	-1.34037	9.69792	9.84648	9.94519	9.93996	10.6252	9.88758	9.95489	9.20741	9.12948	11.7704	11.3478
7905339	GABPB2	NM_144618	1	0.00951059	0.00583162	-2.16119	0.0962425	-1.65023	6.79017	6.5513	6.69323	6.5797	6.56753	6.10183	6.0525	5.94095	6.04561	7.58843	6.86576
7959893	GPR133	NM_198827	0	0.00030568	0.00172124	1.65206	0.161227	1.23566	5.69191	5.69191	5.69191	5.5778	5.45055	5.89184	5.79157	6.26279	6.41901	4.95967	5.26495
8052762	GFPT1	NM_002056	1	8.08719e-05	0.00134618	-2.65664	0.392781	-1.2576	7.47719	7.59128	7.90459	7.93017	8.18235	7.44001	7.67882	6.24821	6.05962	9.15309	8.82241
8094093	GPR78	NM_080819	0	0.000624686	0.00691064	1.70849	0.539976	-1.12842	6.16044	6.15041	6.15883	6.05939	5.66682	6.31632	6.1436	6.70447	6.83763	5.32096	5.14666
8159900	GLIS3	NM_152629	1	0.0002434	0.000192511	-2.09939	7.75426e-05	-3.10394	5.89591	5.76192	5.49098	5.75497	5.493	5.69325	5.75497	6.14029	6.23436	6.76211	5.12801
8036710	GMFG	NM_004877	1	2.77379e-05	0.00140586	3.74254	0.0401728	2.36609	10.6325	11.0946	11.6321	11.0378	11.2997	10.6325	10.7159	7.49664	7.39888	9.1024	10.3449
8109333	GPX3	NM_002084	12	0.00024448	0.00293782	1.55237	0.0839839	1.30034	6.39921	6.05007	6.02569	6.0095	5.97158	6.06496	6.12796	6.83545	6.85109	5.45824	5.83712
8134257	GNG11	NM_004126	1	2.77413e-07	4.78822e-08	-42.6152	1.46376e-05	-8.53698	4.53575	3.93148	4.15331	4.48989	4.10713	4.39222	4.37433	5.30512	5.27701	9.69674	6.60301
7944769	GRAMD1B	NM_020716	0	0.00588162	0.00591468	1.65088	0.0176897	1.69024	5.93382	6.07253	6.07253	5.70991	5.73946	6.07253	6.18437	6.34589	6.49601	5.24607	6.0033
8121225	GRIK2	NM_175768	1	0.00301204	0.00114432	-2.65389	0.00275779	-3.01251	4.66495	4.55135	4.33417	4.04456	4.002	4.55805	4.53665	5.18639	5.0383	5.79264	4.20167
8102860	H3F3A	NM_002107	1	0.000593343	0.000482232	2.52507	0.0920461	1.47802	12.2944	12.0021	12.0065	11.9728	11.5596	12.0472	12.0648	12.5452	12.4484	10.6562	11.2198
7964759	GRIP1	NM_021150	3	0.000608322	0.00431285	1.53952	0.199696	1.2152	4.83838	5.13567	4.73418	4.96413	4.72167	4.96413	4.96413	5.59854	5.47918	4.2807	4.5619
8172504	GRIPAP1	NM_020137	0	0.000235939	0.000763285	1.46601	0.149796	1.15548	6.58781	6.56473	6.56473	6.45359	6.35886	6.57781	6.65382	6.94029	6.93248	5.98545	6.19395
7930894	GRK5	NM_005308	4	0.00212364	0.00248562	-1.50789	0.000464033	-2.06966	6.32769	6.04381	6.04675	6.35768	6.21881	6.08504	6.21881	6.41247	6.4297	6.77804	5.72865
8142718	GRM8	NM_001127323	0	0.000608528	0.00511002	1.56312	0.471632	1.11856	5.22625	5.11428	4.83953	5.08327	4.79986	5.13213	5.11428	5.649	5.74062	4.39981	4.56145
7991762	HBA2	NM_000517	1	0.00105736	0.00117262	2.72635	0.391757	1.25884	8.2538	8.01518	8.06145	8.08173	7.42735	8.11928	8.18049	8.44725	8.62808	6.57293	6.90503
8033135	GTF2F1	NM_002096	0	0.000565055	0.00777681	-1.28822	0.00349188	-1.48023	6.32576	6.32576	6.10791	6.20158	6.27044	6.38256	6.36952	6.77416	6.83112	6.64874	6.08292
7929145	HECTD2	NM_182765	1	5.81625e-05	9.95866e-06	-3.01228	0.00164071	-1.9051	4.46493	4.70328	4.56317	4.77044	4.37955	4.6635	4.70234	4.90125	4.85672	6.1976	5.26773
8119515	GUCA1A	NM_000409	0	5.71936e-06	0.00530991	1.24605	0.0453856	-1.19437	5.38066	5.26502	5.24523	5.26132	5.11573	5.19998	5.27585	6.00858	5.9856	4.93175	4.6755
8165817	GYG2	NM_001079855	0	0.00487186	0.00726335	1.80605	0.0158118	1.93837	5.57854	5.47514	5.47514	5.21772	4.91512	5.47514	5.47514	6.01897	5.97977	4.52029	5.47514
7997520	HSBP1	NM_001537	1	2.55185e-05	0.00306975	-2.97184	0.897343	-1.04454	8.42894	8.49558	9.00931	8.96246	9.13515	8.20151	8.51348	6.03707	5.81822	10.2494	10.1865
7929072	IFIT5	NM_012420	1	8.86266e-05	0.00379422	-2.67206	0.0540328	-2.02855	5.62629	5.64463	6.27605	5.96025	6.33063	5.70355	5.51973	3.73955	3.47048	7.28383	6.26338
7965606	HAL	NM_002108	36	1.10269e-05	0.000156686	1.53077	0.000952199	1.5193	5.41975	5.16165	5.2655	5.34889	5.26635	5.34889	5.34889	6.02297	6.05067	4.6943	5.29771
7938313	IPO7	NM_006391	1	0.000331899	0.00735536	-3.72514	0.981278	1.01141	6.40676	6.96924	7.2866	7.49147	7.69241	6.35489	6.94569	4.76167	4.60406	8.9183	8.93467
8116559	IRF4	NM_002460	1	0.000711018	0.00364967	2.14959	0.0611308	1.69367	8.55182	8.7082	8.52315	8.92963	9.22338	8.62287	8.92848	7.46974	7.27721	7.67987	8.44002
7969861	ITGBL1	NM_004791	1	5.6449e-08	7.39353e-09	-26.7704	3.21809e-07	-12.4498	5.49682	5.49682	5.1483	5.41729	5.20987	5.49682	5.47882	6.07873	6.0964	10.1347	6.49662
8099524	LDB2	NM_001130834	1	0.00773922	0.00230521	-3.4712	0.00864472	-3.57441	6.98819	6.52635	6.01464	6.56101	6.26348	6.86861	7.04694	7.36628	7.58146	8.40533	6.56762
8049375	HEATR7B1	ENST00000396517	0	0.000351743	0.0045052	1.50143	0.761068	1.04221	5.806	5.77552	5.51042	5.74221	5.5703	5.77093	5.93088	6.37385	6.33379	5.14313	5.20278
7902565	LPHN2	NM_012302	1	5.59189e-06	7.90804e-07	-10.7385	4.73815e-05	-5.49714	4.87254	4.47159	4.68729	4.79197	4.31989	4.80471	4.78978	5.45347	5.25607	8.10154	5.64286
8091715	LXN	NM_020169	1	0.000115773	0.000237547	-6.50558	0.0247759	-2.79192	5.46638	5.72588	6.36411	6.29904	6.45063	5.81021	5.63365	4.17787	4.21874	8.66595	7.18469
8051707	MAP4K3	NM_003618	1	0.0026415	0.00159208	-4.96055	0.260832	-1.68179	5.7338	5.78326	6.0858	5.67569	6.97157	5.6398	6.0972	5.41987	5.48827	8.30866	7.55866
8171297	MID1	NM_000381	1	0.000788048	0.000382913	-2.62996	0.314863	-1.24342	5.15603	5.0163	4.57798	5.03075	4.79482	4.74783	5.15603	5.48147	5.48606	6.32072	6.0064
8093936	MRFAP1	NM_033296	1	1.38637e-05	2.08137e-06	-2.21657	9.40131e-05	-1.80777	6.56783	6.70413	6.58462	6.73637	6.68356	6.5715	6.54089	6.97403	6.89169	7.77531	6.9211
8117343	HFE	NM_000410	9	0.0017195	0.0040294	-1.39503	0.421253	-1.09368	4.2832	4.28145	4.10476	4.08988	3.99755	4.15085	4.2832	4.63759	4.68703	4.65042	4.52123
7956856	MSRB3	NM_001193460	1	0.00522443	0.00127111	-3.31201	0.00910398	-2.97482	5.16127	4.99647	4.26022	4.98103	4.45645	4.78178	5.00545	5.45683	5.68487	6.5338	4.961
8117608	HIST1H2AL	NM_003511	0	0.00301007	0.00621398	1.26878	0.313562	-1.09263	6.10591	6.211	6.31255	6.10591	6.10591	6.2671	6.10591	6.0541	6.01606	5.83003	5.70223
8068898	HIST1H2BK	NM_080593	0	0.0180784	0.00655705	1.82495	0.251561	1.29753	9.32292	9.55336	9.37122	9.03746	9.64558	9.06998	9.31075	8.98271	8.83016	8.46233	8.83809
7904486	NBPF9	AK294414	1	6.05637e-07	0.0014443	-2.43784	0.0570693	-1.6968	10.5212	10.1399	10.6082	10.1939	10.6781	10.3178	10.0404	6.53676	6.31368	11.6427	10.8799
8115957	HK3	NM_002115	8	0.00112903	0.00612691	1.8076	0.977514	-1.00593	6.28892	6.17326	5.97432	6.02052	5.64574	6.21881	6.21689	6.67993	6.77635	5.22285	5.21432
8179041	HLA-A	D32129	200	3.16622e-08	0.00142107	1.67512	0.0347523	1.41995	11.6589	11.9123	11.8171	11.5734	11.8955	11.6893	11.6583	7.80473	8.04079	10.9993	11.5051
7909603	NENF	NM_013349	1	6.10268e-05	8.43389e-05	-2.98293	0.0256522	-1.65544	7.88113	8.22017	8.27243	8.22017	8.48648	8.12575	8.05662	7.26979	7.46487	9.75712	9.0299
8083968	NLGN1	NM_014932	1	0.000632819	0.000147958	-4.75446	0.0227186	-2.2463	3.88886	3.59042	3.599	3.44192	3.09728	2.99611	3.4375	4.19461	4.22106	5.68515	4.5176
7958884	OAS1	NM_016816	1	0.0122822	0.0052627	2.1427	0.0362504	1.92145	8.38471	8.12873	8.12051	8.42019	7.9329	7.64838	7.86803	7.36762	7.39053	6.97249	7.91468
8124901	HLA-C	NM_002117	18	0.000255927	5.13316e-05	1.79958	0.0108242	1.35766	9.3622	9.47403	9.4785	9.19853	9.43655	9.43726	9.36158	9.20359	9.19487	8.545	8.98612
8134869	PCOLCE	NM_002593	1	0.0025608	0.000728039	-2.63648	0.00589768	-2.40132	6.44214	6.19815	5.94654	5.87812	5.71851	6.20296	6.12938	6.8574	6.67913	7.4723	6.20847
8125463	HLA-DQB2	ENST00000430668	0	0.00032275	0.000273049	1.70529	0.00305848	1.59239	6.656	6.656	6.54829	6.53102	6.8812	6.656	6.656	7.02325	7.09477	5.88491	6.5561
8117861	HLA-L	NR_027822	0	3.6664e-05	5.38973e-05	1.85493	0.00884252	1.4023	6.84648	6.97152	6.72466	6.68682	6.73535	6.73903	6.73041	7.22304	7.32972	5.88496	6.37275
8070239	HLCS	NM_000411	0	0.0181772	0.00388747	-1.56114	0.0764187	-1.33552	5.43771	5.43771	5.43771	5.02327	5.43771	5.41948	5.35742	5.57351	5.60169	6.00703	5.58964
8103399	PDGFC	NM_016205	1	4.45264e-07	8.01531e-08	-9.42064	3.12148e-05	-3.42462	5.07392	5.03678	4.86906	5.15615	4.82592	4.89436	5.18514	5.51117	5.50876	8.24173	6.46578
8158666	HMCN2	ENST00000302481	0	0.000399202	0.00255652	1.81563	0.368989	1.18004	6.48812	6.58796	6.34854	6.21785	6.05642	6.51247	6.48604	7.187	7.14055	5.52487	5.76371
7956867	HMGA2	NM_003483	0	0.00641599	0.00731154	-1.68498	0.0218857	-1.71993	6.27396	5.84443	5.77531	6.11667	5.76856	6.11667	6.11667	6.71105	6.61449	6.75448	5.97213
7946815	PIK3C2A	NM_002645	1	0.000186814	0.00189617	-2.6069	0.834834	-1.05842	6.66914	6.9331	7.3799	6.9331	7.20911	6.68813	6.71696	5.81293	5.49933	8.31511	8.2332
8108900	HMHB1	NM_021182	0	0.00327412	0.00250255	1.65728	0.0485838	1.41459	6.83029	6.64406	6.59777	6.53055	6.30689	6.656	6.64406	6.91788	7.00025	5.87255	6.37294
8104136	HMX1	NM_018942	0	0.00163081	0.00516091	1.88428	0.560565	1.13639	6.90807	6.64232	6.27825	6.33796	6.3064	6.64365	6.55443	7.16984	7.16708	5.61042	5.79489
8062823	HNF4A	NM_000457	0	0.000163054	0.00150622	1.61752	0.684103	1.05508	6.77418	6.66715	6.61221	6.66715	6.33711	6.66715	6.67029	7.21679	7.30293	5.93411	6.01146
8045499	HNMT	NM_006895	0	9.68754e-05	0.00179418	-1.76485	0.00695972	1.78778	4.22067	3.80676	4.12452	4.18859	3.83277	4.01289	4.04112	4.69558	4.53297	4.85202	5.69019
8110450	HNRNPAB	NM_031266	0	0.000637372	0.00293092	1.553	0.516704	1.09321	10.7337	10.663	10.5951	10.3977	10.3656	10.6519	10.6583	11.1171	11.0412	9.9457	10.0743
7927854	HNRNPH3	NM_012207	0	7.97312e-06	0.00741638	-1.8774	0.879187	-1.0359	8.97542	9.52966	9.52966	9.62332	9.68708	9.30264	9.52966	7.05923	6.90054	10.3627	10.3118
8025429	HNRNPM	NM_005968	0	5.45164e-05	0.000203338	1.41592	0.281109	1.07925	10.6424	10.6214	10.6044	10.6214	10.4533	10.635	10.6743	10.9532	10.9232	10.1057	10.2157
8056151	PLA2R1	NM_007366	1	0.00177152	0.000500396	-2.89875	0.00101812	-3.48405	4.97955	4.83852	4.8379	5.16555	4.51525	4.57412	5.10682	5.3644	5.56637	6.3951	4.59433
8060897	PLCB4	NM_001172646	1	0.0013666	0.000839911	-2.45785	0.0646561	-1.59614	4.93475	4.92302	4.41236	4.93475	4.41958	4.62496	4.69244	5.64755	5.54501	6.00338	5.32878
7955855	HOXC11	NM_014212	0	3.00654e-06	0.000125146	1.31058	0.0380254	1.12744	5.84716	5.80917	5.80572	5.79625	5.70102	5.8586	5.77729	6.33556	6.33797	5.40911	5.58215
7955845	HOXC13	NM_017410	1	0.00121063	0.00268712	1.65429	0.170673	1.25135	5.90473	5.86995	5.6397	5.7592	5.4726	5.7944	5.88274	6.18685	6.33371	5.03426	5.35775
7997453	PLCG2	NM_002661	1	0.00596826	0.00340929	2.07824	0.044565	1.72481	7.19071	7.39081	7.35262	7.216	7.89469	7.30168	7.20808	6.62131	6.60654	6.30958	7.09602
8046524	HOXD13	NM_000523	1	6.5769e-05	0.000548272	1.85958	0.259425	1.18312	7.36442	7.08549	6.99977	6.99185	6.91582	7.19734	7.06394	7.88565	7.93383	6.1934	6.43599
7915245	HPCAL4	NM_016257	0	0.00117043	0.00693353	1.6694	0.953397	1.01094	5.39106	5.65169	5.00377	5.38448	5.20732	5.27741	5.3559	5.92858	5.92926	4.58519	4.60088
8112202	PLK2	NM_006622	1	5.60709e-07	1.43366e-06	-4.59491	0.0118755	1.57607	3.94693	4.0279	3.92604	4.01044	3.94664	4.30229	4.20868	4.71995	4.6196	6.25274	6.90907
7954559	PPFIBP1	NM_003622	1	2.64324e-06	7.71328e-07	-9.54895	0.00310299	-2.23567	5.05969	4.64204	4.73831	4.97749	4.76187	5.1001	5.14669	5.41222	5.4266	8.17337	7.01266
7940996	PRDX5	NM_012094	1	8.10351e-07	0.00020112	-2.01393	0.0237735	-1.45861	9.81614	10.2487	10.1545	10.1102	10.2191	10.1109	10.0305	8.08326	8.11719	11.1086	10.564
7997491	HSD17B2	NM_002153	9	0.00449141	0.0057619	1.71691	0.184777	1.30791	6.2697	6.13917	6.09573	6.04823	5.72512	6.09573	6.36177	6.58124	6.54436	5.32525	5.71252
8017010	HSF5	NM_001080439	0	0.000310838	0.00389563	1.50801	0.14924	-1.23147	5.84673	5.96996	5.94059	5.84138	5.90425	6.24777	6.04113	6.38313	6.3346	5.37762	5.07723
7972420	HSP90AB6P	AY956767	0	3.16357e-05	0.000364717	1.33592	0.136693	1.10573	4.11852	4.16198	4.27431	4.26204	4.26204	4.26204	4.26204	4.6942	4.61767	3.81116	3.95616
8089011	PROS1	NM_000313	1	0.00118145	0.00276257	-2.57848	0.514374	1.21016	3.99207	3.23012	3.7079	3.91351	3.26624	3.66085	3.80861	4.5457	4.76298	5.0207	5.2959
8149551	PSD3	NM_015310	1	6.50562e-05	4.979e-05	-2.60012	0.34876	-1.15538	4.46647	4.04063	4.30827	4.37282	4.42501	4.41439	4.14998	5.02312	5.01996	5.68966	5.48129
8084284	HTR3E	NM_182589	0	0.000101596	0.00178169	1.6428	0.391718	1.13052	5.48184	5.34728	5.38096	5.37401	5.03784	5.38096	5.46954	6.1895	6.17961	4.63705	4.81404
7984263	PTPLAD1	NM_016395	1	0.000281975	0.000949844	-4.19192	0.679339	-1.16161	6.21242	6.93419	7.34746	6.95226	7.14844	6.5423	6.69434	5.56051	5.62551	8.90067	8.68454
8087624	HYAL2	NM_033158	10	0.000425758	0.00795876	1.44563	0.523758	1.09321	5.85381	5.81738	5.77559	5.8137	5.53095	5.91149	6.00295	6.48912	6.50578	5.28342	5.412
7998538	PTX4	NM_001013658	1	0.000661821	0.00351913	2.01907	0.965392	1.00974	7.21358	6.80659	6.56571	6.68594	6.62204	6.88102	7.05461	7.53269	7.62363	5.81909	5.83308
8050007	PXDN	NM_012293	1	0.00108683	0.000175703	-3.74721	0.00227396	-3.10465	5.98745	5.85943	5.70009	5.28132	5.43228	5.80206	5.90964	6.17701	6.37272	7.61614	5.98171
8070720	ICOSLG	NM_015259	4	0.000587995	0.00304423	1.64807	0.334993	1.16701	6.28721	6.27357	5.94452	6.17229	6.16682	5.8756	6.25226	6.75488	6.77242	5.41812	5.64094
7950284	RAB6A	NM_002869	1	0.000853427	0.000341463	-2.1118	0.142947	-1.28648	8.18778	7.6258	8.00397	7.88786	7.9051	7.92363	7.97422	8.42334	8.37944	9.00824	8.64481
8087576	IFRD2	NM_006764	0	0.000152242	0.00204962	1.52867	0.238418	1.16402	6.19869	6.313	5.90344	6.19869	6.11609	6.23601	6.19869	6.85525	6.86163	5.5541	5.77322
8104788	RAI14	NM_001145525	1	0.000136507	4.12292e-05	-7.54197	0.0520309	-1.9949	4.61535	4.42362	4.35871	3.72743	3.83698	4.31084	4.07304	4.77787	4.67773	7.10722	6.11091
7989770	IGDCC3	NM_004884	0	0.000468382	0.00269076	1.71123	0.377971	1.159	6.77854	6.58441	6.27478	6.4497	6.35322	6.63394	6.56691	7.19992	7.19787	5.74518	5.95805
7908125	RGL1	NM_015149	1	0.000975933	0.000168588	-4.18414	0.00289355	-3.21066	5.86355	5.52682	5.43892	5.42548	5.86197	5.83817	6.19192	6.32521	6.50819	7.80019	6.11732
8090490	RPN1	NM_002950	1	0.000130368	0.0015377	-2.01886	0.149714	-1.34956	7.65885	7.56043	7.77862	7.61769	7.4975	7.13762	7.48777	6.3607	6.47366	8.54761	8.11512
7930956	SEC23IP	NM_007190	1	0.00050263	0.00325294	-3.2027	0.313382	-1.4656	6.77723	7.01912	7.21767	7.64111	7.66362	7.00122	6.74552	5.41557	5.73465	8.8315	8.28001
8100541	IGFBP7	NM_001553	10	8.26155e-05	0.000131055	-1.88485	0.754384	1.03677	6.75748	6.72945	6.47026	6.50033	6.6538	6.71696	6.72945	7.15241	7.26509	7.56556	7.61766
8074909	IGLL1	NM_020070	0	0.000810674	0.00427064	1.98468	0.17846	1.38595	7.86712	7.44496	7.11177	7.34421	7.43395	7.67097	7.41885	8.4177	8.39604	6.48135	6.95223
8091537	IGSF10	NM_178822	0	0.000228364	0.000488452	-1.88615	0.530177	1.09503	4.81531	4.71255	4.55414	4.63197	4.4311	4.81531	4.81531	5.27395	5.3314	5.59768	5.72865
7952813	IGSF9B	NM_014987	0	0.00237487	0.00235371	1.43052	0.0281768	1.32469	5.82115	5.79196	5.48538	5.61014	5.67391	5.67391	5.67391	5.99024	5.95814	5.15923	5.56489
8140686	SEMA3D	NM_152754	1	0.00160407	0.000712313	-2.31192	0.00419634	-2.23995	4.02967	4.0758	3.53068	3.73924	3.81147	3.92552	4.12963	4.59975	4.66206	5.10081	3.93735
7923885	IKBKE	NM_014002	15	0.000288724	0.00222788	1.84945	0.89182	1.02475	6.70219	6.61752	6.16299	6.42131	6.28926	6.42581	6.52916	7.11915	7.26973	5.56265	5.59792
8095585	SLC4A4	NM_001098484	1	0.000724305	0.000293241	-2.14504	0.0106331	-1.69074	5.25625	5.30975	5.24489	5.24583	4.85068	5.01608	5.17647	5.8681	5.76287	6.25814	5.50049
8044548	IL1F6	NM_014440	0	0.000201743	0.00753644	1.56041	0.218707	-1.23893	6.75684	6.70471	6.58426	6.41145	6.29156	6.737	6.58905	7.32992	7.33881	5.9402	5.6311
8054731	IL1F8	NM_014438	1	0.000115342	0.00274969	1.39948	0.4026	1.0917	4.80378	4.76	4.74727	4.64435	4.53065	4.84888	4.76	5.38036	5.31808	4.24295	4.36952
7994292	IL21R	NM_181079	14	0.000122833	0.000925757	1.45149	0.0521824	1.23376	6.04517	5.98503	5.76133	6.00616	5.98503	6.01568	5.93409	6.45084	6.55154	5.42425	5.72731
7909271	IL24	NM_006850	7	2.10507e-05	0.000166951	1.76639	0.0136751	1.40285	6.17348	5.93474	5.91648	5.88183	5.95245	5.93474	6.13036	6.79009	6.80293	5.16835	5.65671
7964795	IL26	NM_018402	0	0.00213464	0.00599807	1.45951	0.0359731	1.39544	3.75571	3.76291	4.14334	3.7994	3.7994	3.78416	3.87006	4.26209	4.39184	3.29951	3.78023
8000567	IL27	NM_145659	13	0.00177523	0.00287616	1.95916	0.146487	1.38333	6.95797	7.02633	6.61685	6.8333	6.41537	6.93213	6.83408	7.33398	7.47742	5.83206	6.30021
7997128	IL34	NM_152456	0	0.000861643	0.00842602	1.51313	0.433719	1.13363	6.77262	6.84109	6.44641	6.61454	6.39784	6.69953	6.71685	7.33657	7.27389	6.04374	6.22469
8107977	IL4	NM_000589	30	1.70399e-05	0.00544084	1.28455	0.139959	1.14928	4.06059	4.03361	4.03361	4.03361	3.82875	3.88784	4.03361	4.79319	4.85519	3.62611	3.82683
7963664	SP7	NM_001173467	1	0.000874331	0.0060527	2.07456	0.783555	-1.07361	7.27936	7.27583	6.82839	6.89533	6.63494	7.13186	7.35314	7.92938	7.84243	6.00417	5.9017
8041995	SPTBN1	NM_003128	1	0.000259319	0.00120836	-2.48932	0.0672895	-1.64661	7.67549	8.10562	8.15295	8.27252	8.49989	8.04843	8.15295	7.05186	6.87754	9.44545	8.72595
8172043	SRPX	NM_006307	1	7.91276e-06	1.15655e-06	-8.49343	1.2337e-05	-7.33374	5.76703	5.81434	5.41168	5.51003	5.2638	5.72564	5.58592	6.40089	6.36622	8.66898	5.79443
8042859	INO80B	NM_031288	0	0.000261055	0.0060734	1.39994	0.890452	1.01653	6.64293	6.72836	6.63429	6.63508	6.34436	6.64293	6.64293	7.2779	7.16019	6.12476	6.14842
7920664	THBS3	NM_007112	1	0.00153012	0.000670494	-2.37206	0.000906547	-2.96077	5.18609	5.01999	5.00836	4.71341	4.55078	4.88678	5.02723	5.56971	5.48208	6.15938	4.5934
8072436	INPP5J	NM_001002837	1	0.000938721	0.00752383	1.6086	0.635455	-1.08753	6.55778	6.54853	6.12779	6.30641	6.08705	6.37668	6.40331	6.93181	6.85913	5.65813	5.53708
7938652	INSC	NM_001031853	1	0.00061096	0.00355112	1.7021	0.497665	1.12403	6.20117	6.30165	5.97798	5.83669	5.80973	6.0568	6.05048	6.73183	6.66886	5.26618	5.43486
8113623	TMED7	NM_181836	1	1.83871e-05	1.58961e-05	-2.68599	0.00330474	-1.72483	6.52186	6.53973	6.48652	6.84428	6.51522	6.43809	6.468	5.89682	5.95945	7.97027	7.18382
8033362	INSR	NM_000208	8	0.000853335	0.00244501	1.62288	0.261645	1.18473	6.15644	6.14069	5.92226	5.90316	5.73358	6.06079	6.02533	6.43621	6.54486	5.29319	5.53775
7921155	INSRR	NM_014215	0	9.01837e-05	0.00627481	1.4731	0.990171	-1.0017	6.26053	6.18581	5.93798	6.23947	5.92163	6.0904	6.22077	6.96278	7.08182	5.56351	5.56106
8156905	TMEFF1	NM_003692	1	5.02452e-07	5.03484e-07	-8.44794	0.76164	1.05241	4.62004	4.68591	4.2026	4.42386	4.6435	4.58807	4.38012	5.37522	5.27102	7.5849	7.6586
8127637	TMEM30A	NM_018247	1	0.00347013	0.00349952	-2.99319	0.15427	-1.71044	6.47958	6.69039	7.20718	7.32752	7.47692	6.7326	6.8953	6.1529	6.20131	8.55447	7.7801
8136045	IRF5	NM_001098629	5	0.00138828	0.00657279	1.52126	0.678423	1.06491	6.10384	6.01905	5.8267	6.02036	5.76071	6.07302	6.22109	6.51855	6.47202	5.39828	5.489
8104314	IRX1	NM_024337	3	0.000175867	0.0050436	1.62738	0.750187	1.05447	6.7057	6.43126	6.216	6.3543	6.16053	6.32974	6.40055	7.30723	7.30352	5.66861	5.74513
8172022	TMEM47	NM_031442	1	7.31453e-05	1.52827e-05	-11.4395	0.00219555	-4.22756	6.08784	5.52727	5.80924	6.17205	5.51432	5.81074	6.40938	7.21496	7.06398	9.42035	7.34053
7904761	ITGA10	NM_003637	1	0.000106904	0.00224004	-1.43589	0.000304785	-1.96137	5.79721	5.51028	5.44988	5.54042	5.53292	5.62278	5.55781	6.28646	6.23767	6.09499	5.12314
8152750	TMEM65	NM_194291	1	0.000152172	2.27244e-05	-2.15424	0.00015324	-2.12792	6.51113	6.52747	6.71618	6.52747	6.38507	6.38374	6.51706	6.73838	6.79753	7.61691	6.52747
8133155	TPST1	NM_003596	1	2.98116e-05	5.77257e-06	-4.69874	0.000427095	-2.85665	5.75152	5.64649	5.74141	5.23754	5.67653	5.68313	5.76966	6.43261	6.4835	7.87603	6.36171
7995096	ITGAM	NM_001145808	92	9.061e-05	0.000716036	1.57082	0.2431	1.14225	6.14324	6.29438	6.08543	5.94984	6.06003	6.14954	5.99945	6.73446	6.66	5.4459	5.63777
7995128	ITGAX	NM_000887	42	8.09878e-05	0.000293371	1.70272	0.0598285	1.2685	6.09995	5.88099	5.72488	5.82891	5.82656	5.93781	5.9091	6.46029	6.47793	5.11904	5.46217
8070826	ITGB2	NM_000211	38	0.00157759	0.00492636	1.70792	0.84034	1.03732	6.70289	6.44535	6.48071	6.15404	6.24252	6.36498	6.19804	6.81486	6.8848	5.59755	5.6504
8144726	TUSC3	NM_006765	1	1.62848e-05	5.64168e-05	-2.76089	0.0411879	1.47568	5.45133	5.61681	5.28443	5.24376	5.08706	5.4206	5.30376	6.00199	6.09023	6.8091	7.37048
8043597	ITPRIPL1	NM_178495	0	0.00615999	0.00653343	1.96519	0.569539	1.14975	6.75614	6.75957	6.874	6.55574	6.14378	6.84298	6.81864	7.04922	7.04331	5.70403	5.90535
8068305	ITSN1	NM_003024	1	0.00279615	0.00623932	-1.5619	0.221245	-1.228	5.62076	5.59538	5.2123	5.52441	5.23597	5.54596	5.51242	6.13633	6.16885	6.10718	5.81088
7905533	IVL	NM_005547	10	9.86725e-05	0.000809315	1.81486	0.119572	1.28304	6.06306	5.99307	5.7542	5.62497	5.74467	5.77452	5.81123	6.71465	6.61587	4.96382	5.32338
8055021	IWS1	NM_017969	0	0.000383206	0.0072586	-1.42403	0.252609	1.16866	7.99431	8.07793	8.18764	8.07793	8.33411	7.90337	8.07793	7.63145	7.6035	8.6033	8.82816
8099200	JAKMIP1	NM_144720	0	0.00116223	0.00127494	1.8658	0.0191552	1.61928	6.58859	6.22663	6.42323	6.15303	6.10337	6.16778	6.22663	6.75601	6.84403	5.3701	6.06545
8000411	JMJD5	NM_001145348	0	0.00149933	0.00458405	1.77289	0.0474675	1.55833	6.0242	5.94371	5.58941	5.77451	5.4473	5.86348	5.67318	6.48425	6.48609	4.93329	5.5733
8117189	KAAG1	NM_181337	0	0.000452561	0.00673911	1.62563	0.41939	1.15628	5.41185	5.31634	5.09534	5.41185	4.98345	5.38887	5.476	6.18676	6.11562	4.59667	4.80617
8082165	KALRN	NM_001024660	0	0.00019527	0.00305504	1.49286	0.584787	1.07097	5.76287	5.61893	5.61893	5.59396	5.32828	5.63579	5.64183	6.24036	6.26465	5.022	5.12092
7916654	KANK4	NM_181712	0	9.45805e-05	0.00507636	1.45615	0.732351	1.04503	5.91248	6.04777	5.75561	5.89659	5.69492	6.05579	5.91248	6.76591	6.69811	5.35437	5.41791
8015526	KAT2A	NM_021078	0	0.000208653	0.00304589	1.45907	0.141533	1.20555	6.73808	6.68947	6.666	6.44901	6.49542	6.78194	6.68812	7.29441	7.31749	6.09895	6.36864
7898102	KAZ	NM_201628	11	2.15108e-05	0.000350809	1.67773	0.402097	1.0993	5.98935	6.09743	5.78603	5.87279	5.83575	6.04782	6.00776	6.73784	6.73076	5.20162	5.3382
8082400	KBTBD12	NM_207335	0	1.12928e-05	0.000438505	1.65709	0.299872	1.12787	5.17756	4.99535	4.93764	4.95129	4.825	4.84739	4.88822	5.9039	5.92895	4.21741	4.39102
7984253	KBTBD13	NM_001101362	0	3.27625e-05	0.000807839	1.6277	0.247162	-1.15611	5.99892	5.92633	5.77454	5.89713	5.81522	5.88719	6.14377	6.65119	6.54097	5.2176	5.00833
8099897	UGDH	NM_003359	1	2.49672e-05	2.35693e-05	-17.1949	0.0604666	-2.34842	6.9908	6.67487	7.12227	7.49909	7.84821	6.85459	6.80613	5.85946	5.76114	11.2176	9.98593
7897236	KCNAB2	NM_003636	0	0.000241702	0.00144502	1.45558	0.663538	1.04547	6.08223	6.19574	6.02498	5.87697	6.08223	6.15214	6.12146	6.45118	6.55475	5.53495	5.59909
8146908	KCNB2	NM_004770	0	2.79714e-05	0.000462819	1.87244	0.28574	-1.16843	5.89697	5.86038	5.85076	5.88477	5.59491	5.67897	6.04123	6.56931	6.60488	4.92479	4.70022
8174469	KCNE1L	NM_012282	0	6.06561e-05	0.000603418	1.65079	0.509142	1.0814	6.28232	6.40016	6.11409	6.22317	6.00637	6.19662	6.19674	6.86874	6.86631	5.47962	5.59252
8009145	KCNH6	NM_030779	0	0.000365299	0.00272576	1.62193	0.189753	1.22808	6.19326	6.15154	5.99006	6.08901	5.72733	6.04432	6.10334	6.70209	6.78268	5.34498	5.64139
8005726	KCNJ12	NM_021012	0	0.000128486	0.00429778	1.51488	0.600331	-1.07534	7.03596	6.91798	6.65812	6.79766	6.68328	6.99476	6.86436	7.59524	7.59491	6.2511	6.14631
8009502	KCNJ2	NM_000891	0	0.000863514	0.00630874	1.74895	0.402161	1.18693	6.0445	6.0826	6.16307	5.78113	5.65808	6.18016	6.15548	6.73946	6.89955	5.2028	5.45003
7945146	KCNJ5	NM_000890	0	2.20151e-05	0.000824431	1.57363	0.856475	-1.02034	6.42697	6.25812	6.15427	6.17192	6.13807	6.25361	6.4084	7.07437	7.05878	5.60467	5.57562
7906496	KCNJ9	NM_004983	0	7.24727e-05	0.006666	1.46083	0.0291889	-1.43353	6.61565	6.64948	6.60971	6.41014	6.3541	6.77199	6.61565	7.21124	7.26794	6.02846	5.50889
8126163	KCNK17	NM_031460	0	0.000125486	0.0085748	1.55573	0.331211	-1.18396	6.39278	6.47931	6.19752	6.20619	5.95086	6.2969	6.33923	7.12167	7.29563	5.62852	5.3849
8126153	KCNK5	NM_003740	0	0.00369453	0.00613241	1.74067	0.254894	1.26486	5.82363	5.69366	5.7084	5.46766	5.27057	5.72547	5.82586	6.22901	6.07158	4.84539	5.18437
8017850	WIPI1	NM_017983	1	2.19092e-06	9.27245e-07	-2.98235	4.95426e-05	-2.21989	7.3001	7.3001	7.3001	7.30353	7.36523	7.06412	7.3001	6.81455	6.72561	8.85263	7.70215
8107408	KCNN2	NM_021614	0	9.1947e-05	0.00562996	1.33571	0.0831185	1.21716	5.26726	5.19663	5.0258	5.00706	4.97313	5.12633	5.12633	5.82291	5.83513	4.68561	4.96912
7937847	KCNQ1DN	NR_024627	0	0.00024741	0.00351827	1.53846	0.763327	-1.04226	7.24053	7.23304	7.10909	6.98104	6.82527	7.10147	7.10909	7.72387	7.6694	6.46416	6.40445
8142821	KCP	NM_001135914	0	2.15362e-05	0.000826449	1.43927	0.282143	1.10566	7.80367	7.68489	7.58702	7.70826	7.57892	7.75928	7.81076	8.41755	8.42678	7.17935	7.32425
7962312	ABCD2	NM_005164	0	0.0056341	0.00122622	4.52314	0.0405822	2.60872	7.16662	7.35223	8.31856	7.35695	7.20938	7.20844	7.12247	6.66651	6.49933	5.21334	6.59668
8171802	ACOT9	NM_001037171	0	2.09462e-05	1.83281e-05	-3.16817	0.0312888	-1.49209	6.81007	7.24182	7.1963	7.12888	7.22771	6.95852	7.1963	6.59762	6.52849	8.77217	8.19483
7949873	ACY3	NM_080658	0	0.000625027	0.00204801	2.14507	0.834574	1.047	6.50295	6.15178	6.00412	6.03814	5.77636	6.29734	6.195	6.84347	6.73076	5.03693	5.10319
8027604	KIAA0355	NM_014686	0	2.74767e-05	0.00374033	1.25376	0.00910468	1.28478	6.2103	6.24566	6.16359	6.12952	6.08234	6.18434	6.02175	6.79362	6.81934	5.82195	6.18347
7900710	KIAA0467	NM_015284	0	8.04492e-06	0.000824038	1.30238	0.0860183	-1.13296	6.12796	6.1031	6.07527	6.03229	5.92811	6.1031	6.1031	6.60079	6.57709	5.68641	5.50631
7980265	ACYP1	NM_203488	0	0.00248731	0.00659026	-3.5621	0.347746	-1.55797	6.34321	7.01536	7.53357	7.26572	7.64348	6.75959	6.68315	5.86537	5.5094	8.8676	8.22793
8094542	KIAA1239	NM_001144990	0	0.000393461	0.00676139	1.28385	0.191445	1.13422	4.50324	4.50324	4.39033	4.50324	4.28693	4.56969	4.50324	4.96592	4.91732	4.10523	4.28693
7932826	KIAA1462	NM_020848	0	0.000916498	0.000837772	-1.9735	0.00140972	-2.27425	5.90377	5.89089	5.53415	5.60579	5.57898	5.89089	5.89603	6.53066	6.39931	6.73797	5.55258
8093476	KIAA1530	NM_020894	0	5.29313e-05	0.00131534	1.47391	0.788154	-1.02818	6.35962	6.36035	6.26829	6.05739	6.28007	6.28007	6.1903	6.93273	6.8282	5.69694	5.65685
7936529	KIAA1598	NM_001127211	0	1.2811e-05	0.000808958	1.91903	2.69776e-06	8.12664	5.5244	5.42684	5.52166	5.34725	5.07049	5.46657	5.56418	5.92171	5.88788	4.47696	7.49962
8159385	KIAA1984	NM_001039374	0	5.41333e-06	0.000386837	1.33306	0.210786	-1.08606	5.78445	5.80605	5.78445	5.69266	5.68846	5.86898	5.78445	6.2809	6.34195	5.35805	5.23895
8163548	KIF12	NM_138424	0	0.000278446	0.00629357	1.49026	0.230402	1.1973	6.56347	6.64948	6.30607	6.45688	6.23853	6.58318	6.51402	7.25158	7.28738	5.89753	6.15732
7913271	KIF17	NM_020816	0	4.64914e-05	0.000748685	1.91696	0.874066	1.02522	6.40704	6.39794	6.39763	6.42806	6.06786	6.62576	6.30759	7.30776	7.34063	5.43716	5.47309
8016147	KIF18B	NM_001080443	0	0.000241586	0.00608631	1.4813	0.408745	-1.12506	6.50358	6.72166	6.37978	6.49437	6.30446	6.29007	6.44398	7.0957	7.05881	5.88141	5.71141
8018164	KIF19	BC093631	0	0.000107399	0.00183988	1.64632	0.631843	-1.07036	7.12972	6.98947	6.70665	6.84983	6.72893	6.9637	6.91559	7.59674	7.60847	6.17846	6.08036
7923233	KIF21B	NM_017596	0	1.39514e-08	8.44594e-08	1.83307	0.000617117	1.23171	6.50557	6.47174	6.42483	6.52453	6.42696	6.50105	6.47174	7.17526	7.15221	5.60094	5.9016
8160771	KIF24	NM_194313	0	0.00399879	0.00216411	1.28447	0.00679239	1.30493	5.98154	5.9779	5.97448	5.9779	6.01287	5.9779	5.78307	6.10062	6.12655	5.59392	5.9779
7977216	KIF26A	NM_015656	0	0.000143417	0.000498819	1.73372	0.202908	1.18301	7.09539	7.03998	6.82052	6.8872	6.79118	7.10229	7.02929	7.49481	7.55055	6.17268	6.41514
7956522	KIF5A	AF063608	0	0.000340619	0.00437022	1.51452	0.0252215	1.45702	6.02485	5.91817	5.69841	5.95633	5.62951	5.91817	5.91817	6.66686	6.59162	5.26737	5.81039
8146024	ADAM32	NM_145004	0	7.38554e-06	1.59768e-06	-3.36466	6.77091e-06	-3.65576	4.13782	4.05856	3.99371	4.11669	3.82924	4.13782	3.91396	4.67135	4.6651	5.77729	3.90712
8101893	ADH1C	NM_000669	0	0.00869701	0.00766142	-2.70777	0.016732	-3.04369	4.82312	4.18461	4.90741	4.01006	3.9507	4.13421	4.44909	5.36013	5.60941	5.78842	4.1826
8114083	AFF4	NM_014423	0	0.00117379	0.000830617	-2.31015	0.0514009	-1.59267	7.62779	7.53571	7.73109	7.39356	8.08911	7.68998	7.69869	7.11087	7.25738	8.88884	8.21739
8031297	KIR2DL1	NM_014218	5	7.40303e-05	0.00143318	1.56777	0.464365	-1.09487	6.32271	6.18586	6.18441	6.18088	5.91229	6.18441	6.22559	6.85538	6.74285	5.52217	5.39141
8031277	KIR2DL3	NM_015868	5	0.00029392	0.00820456	1.44097	0.783333	-1.03859	5.93119	5.88173	5.72686	5.8023	5.49801	5.79993	5.79993	6.52573	6.3768	5.25009	5.19547
8039896	KIR2DS1	NM_014512	0	0.00037094	0.00549095	1.52967	0.547846	-1.0939	6.06114	6.0627	6.02326	6.02326	5.63764	6.02326	6.08686	6.57911	6.5817	5.37509	5.24561
8039842	KIR2DS2	NM_012312	0	1.1011e-05	0.000188784	1.58031	0.459876	-1.06865	6.23637	6.25226	6.16812	6.19752	5.97716	6.19752	6.2263	6.75788	6.77123	5.51912	5.42332
8031358	KIR2DS4	NM_012314	1	0.000164726	0.00281414	1.49025	0.877973	1.01887	6.70788	6.71713	6.57346	6.6512	6.35049	6.6512	6.6974	7.26895	7.23667	6.0457	6.07267
7933252	AGAP4	NM_133446	0	0.000438957	0.00446807	-2.07318	0.228073	-1.36252	7.00465	7.00591	7.1271	7.02356	7.64489	6.94355	6.87036	5.88475	5.94472	8.14042	7.69414
8031328	KIR3DL2	NM_006737	3	0.000148093	0.00280325	1.62341	0.774567	-1.04333	6.08805	6.0348	5.9285	5.93346	5.66293	6.11482	6.05088	6.66754	6.76727	5.27432	5.21312
8039820	KIR3DL3	NM_153443	1	0.000448087	0.00818125	1.60653	0.551163	-1.11357	6.41952	6.11667	6.11667	6.11667	5.77934	6.11667	6.11667	6.77238	6.91213	5.42779	5.2726
8119670	KLC4	NM_201523	0	0.000154078	0.00306247	1.38982	0.633234	-1.05031	6.71822	6.53282	6.48174	6.4933	6.35415	6.55221	6.53282	7.0363	7.01194	6.04871	5.9779
8152215	KLF10	NM_005655	4	0.00811697	0.00566417	-1.54297	0.054264	-1.40069	6.94255	6.91573	6.95467	6.89986	6.70485	6.71736	6.53399	7.32251	7.26653	7.43557	6.94944
7934451	AGAP5	NM_001144000	0	0.00297174	0.00571771	-2.01311	0.239483	-1.35422	6.98876	6.97872	7.07276	6.80415	7.57858	6.98876	6.8413	6.28498	6.42726	8.04557	7.60812
7927353	AGAP9	NM_001190810	0	0.000152644	0.00425556	-2.05953	0.237546	-1.34568	7.34109	7.35411	7.48491	7.18106	7.93825	7.35411	7.22264	5.97652	5.91603	8.45319	8.02486
8040490	KLHL29	NM_052920	0	1.23108e-05	0.000303058	1.3208	0.0197814	1.18236	5.47351	5.47351	5.45135	5.32155	5.47351	5.47351	5.488	6.004	5.93366	5.04929	5.29096
7950492	KLHL35	NM_001039548	0	0.00261872	0.00607212	1.83708	0.572202	1.13079	6.96188	7.09986	6.69218	6.69228	6.51883	7.00493	7.06853	7.34178	7.47272	5.98523	6.16256
8152715	KLHL38	NM_001081675	0	0.000110175	0.00297865	1.49495	0.0222545	1.41837	5.10917	5.20371	4.91204	4.87841	4.89726	5.12925	5.07322	5.90259	5.84765	4.44891	4.95315
7953949	KLRD1	NM_002262	3	0.00136953	0.00436151	1.53735	0.257251	1.18481	3.5562	3.36994	3.363	3.23176	3.38577	3.27005	3.08373	3.74936	3.86945	2.70248	2.94713
8129728	AHI1	NM_001134831	0	0.000720674	0.00074459	-4.86628	0.378181	-1.41367	6.02082	6.10107	6.75483	5.54531	6.27609	5.70841	5.79901	5.25955	5.34701	8.31218	7.81274
8015387	KRT17	NM_000422	4	0.000580798	0.00292064	1.57067	0.0683825	1.33369	7.34597	7.24846	7.12791	7.09895	7.07216	7.42	7.37241	7.80074	7.93139	6.58946	7.00488
8015124	KRT20	NM_019010	185	0.000104627	0.00372234	1.39371	0.584553	1.06078	5.54305	5.60575	5.41874	5.54233	5.30399	5.5117	5.61647	6.13176	6.22033	5.02707	5.11219
8015078	KRT26	NM_181539	0	0.00211841	0.00856567	1.64915	0.322155	1.2153	3.90602	3.78615	3.77373	3.66711	3.42976	4.0727	3.7995	4.35782	4.47429	3.05471	3.33601
8015273	KRT31	NM_002277	0	0.000283903	0.00158093	1.63308	0.41096	1.12036	5.86421	5.80696	5.84419	5.84419	5.58233	6.02503	5.95178	6.36496	6.49517	5.13793	5.3019
8015257	KRT33A	NM_004138	0	0.000728787	0.00210742	1.93903	0.511193	1.13643	6.70188	6.88046	6.31284	6.49027	6.33291	6.52961	6.62065	7.11278	7.20459	5.59733	5.78184
8015262	KRT33B	NM_002279	0	8.81579e-05	0.00125434	1.84864	0.597327	-1.09034	6.55909	6.20924	6.25461	6.1466	6.12609	6.47518	6.38181	7.0332	7.17379	5.42105	5.29626
7963427	KRT5	NM_000424	60	0.00141843	0.00632688	1.65215	0.191576	1.28355	5.49683	5.38659	5.23097	5.38385	4.93624	5.38385	5.45184	6.02003	5.97582	4.59996	4.96011
8015196	KRTAP1-1	NM_030967	0	0.000432448	0.00385839	1.76548	0.795032	1.04907	7.7579	7.62567	7.50994	7.48644	7.22977	7.7066	7.7845	8.32332	8.38445	6.76577	6.83489
8015189	KRTAP1-3	NM_030966	0	0.000750151	0.00436163	1.73979	0.293525	1.22268	7.1333	6.90419	6.71905	6.69716	6.59501	6.97768	6.98698	7.65881	7.55753	6.06014	6.35018
7981514	AHNAK2	NM_138420	0	1.03924e-05	1.66688e-06	-4.69467	2.21516e-05	-4.01931	5.61014	5.5582	5.32935	5.59868	5.2674	5.26772	5.47751	6.16849	6.11622	7.67517	5.66822
8173135	ALAS2	NM_000032	0	0.00175251	0.00350759	2.2601	0.0561182	1.77129	7.03409	6.6344	6.44421	6.44577	6.11543	6.60403	6.52794	7.42625	7.41812	5.36731	6.19211
8070786	KRTAP10-6	NM_198688	0	0.000109009	0.00341111	1.55367	0.413395	-1.12398	7.43044	7.53525	7.16597	7.42702	7.15215	7.42358	7.42358	8.06136	8.13517	6.72975	6.56113
8068151	KRTAP22-1	NM_181620	0	0.000512968	0.00410741	1.69258	0.732648	1.06092	6.32639	6.28383	6.16922	6.30894	6.0186	6.62039	6.31682	7.02067	6.96256	5.5328	5.61812
8069800	KRTAP24-1	NM_001085455	0	0.000114229	0.00253045	1.76013	0.347882	-1.17838	6.07353	5.78874	5.91699	5.83817	5.4767	5.85131	5.83817	6.63504	6.64127	5.01054	4.77374
7935230	ALDH18A1	NM_002860	0	0.00166421	0.00100777	-2.16415	0.0295386	-1.67426	6.28506	6.7466	6.69656	6.88663	6.81109	6.49754	6.5497	6.20551	6.15213	7.75282	7.0093
8015247	KRTAP4-1	NM_033060	0	0.000231056	0.00179349	1.92575	0.688303	-1.07713	6.9171	7.10153	6.77092	6.89756	6.56314	7.10842	7.02016	7.64011	7.57947	5.96584	5.85865
8015221	KRTAP4-11	NM_033059	0	2.62306e-05	0.000380834	1.91242	0.409173	1.12563	8.61767	8.58338	8.34437	8.53702	8.29682	8.55099	8.70999	9.45601	9.49726	7.58463	7.75536
8015230	KRTAP4-12	NM_031854	0	0.00029617	0.00820178	1.65546	0.617725	1.10014	8.21663	8.08117	7.79187	8.06586	7.66397	8.006	8.16354	9.04826	8.97633	7.2712	7.40889
8058238	ALS2CR11	NM_001168221	0	2.02859e-06	4.95429e-07	-2.49262	1.97649e-05	-2.01362	3.27164	3.20127	3.29766	3.21038	3.07709	3.28661	3.23712	3.85536	3.81543	4.54363	3.53384
8015218	KRTAP4-7	NM_033061	0	0.000272454	0.00388914	1.89829	0.419388	1.18763	8.68564	8.627	8.28002	8.54467	8.11601	8.54467	8.70566	9.56952	9.56471	7.57583	7.82391
8007115	KRTAP4-9	NM_001146041	0	0.0005955	0.00422947	1.9715	0.814393	1.054	8.81891	8.80168	8.39898	8.6425	8.20902	8.72027	8.80604	9.43532	9.52496	7.64891	7.72478
7950078	KRTAP5-11	NM_001005405	0	0.000357463	0.00243114	1.77489	0.194733	1.26573	7.42531	7.56907	7.17131	7.36517	7.00955	7.31073	7.36959	8.13584	8.10093	6.48952	6.82949
7945648	KRTAP5-2	NM_001004325	0	0.000418114	0.00312579	1.91876	0.419012	1.18282	8.0037	7.99705	7.60668	7.76137	7.39575	7.79764	7.81454	8.62297	8.69938	6.82793	7.07016
7932637	ANKRD26	NM_014915	0	9.32196e-05	0.000261855	-4.17143	0.446951	-1.25241	5.8409	5.7261	6.39502	6.28815	6.44455	5.83508	5.84709	4.89302	4.94292	8.11438	7.78967
8154836	ANXA2P2	NR_003573	0	0.000303379	0.000129322	-4.28522	0.00494714	-2.79148	8.30256	8.6409	9.12937	8.44682	8.44682	8.44682	8.44682	7.98083	7.76557	10.6508	9.16978
8006542	AP2B1	NM_001030006	0	0.00310674	0.00153682	-2.561	0.0633342	-1.72745	7.79697	8.04417	8.26986	8.01419	8.22337	7.5562	7.68962	7.5724	7.4165	9.29876	8.51012
7942261	KRTAP5-9	NM_005553	0	0.000844386	0.0047327	1.74907	0.89057	-1.02625	6.81508	6.59437	6.41716	6.58126	6.27415	6.80323	6.70944	7.20915	7.17159	5.79265	5.75528
8068145	KRTAP6-3	NM_181605	0	0.000920261	0.00700488	1.82488	0.724456	1.0806	7.36483	7.13419	6.75827	7.01642	6.71611	7.12804	7.04845	7.94818	7.74942	6.15596	6.26779
8069863	KRTAP8-1	NM_175857	0	0.000436206	0.00490126	1.58274	0.917614	-1.01623	6.45203	6.54051	6.36644	6.64133	6.11176	6.45203	6.44621	7.0483	7.08915	5.76762	5.74439
8007118	KRTAP9-1	NM_001190460	0	0.000825501	0.00301728	1.88611	0.67699	-1.08567	6.84368	6.99415	6.8863	7.26306	6.6293	7.13551	7.04004	7.39143	7.46712	6.05488	5.9363
7991357	AP3S2	NM_005829	0	0.00104139	0.00475006	-2.73449	0.269072	-1.48062	7.03427	7.61501	7.90764	7.56316	8.17569	7.65791	7.5067	6.47279	6.23294	9.08846	8.52227
7984124	APH1B	NM_031301	0	2.91164e-07	6.57216e-08	-3.03116	4.20859e-07	-3.06706	5.57756	5.57756	5.63803	5.53018	5.73033	5.56872	5.57756	5.26403	5.33872	7.19986	5.583
8076515	ARFGAP3	NM_014570	0	0.00338552	0.00672405	-2.26622	0.218794	-1.46935	6.69663	6.76883	7.26931	6.80093	6.72014	6.32751	6.37828	5.8074	5.94932	7.88909	7.33391
8019964	ARHGAP28	NM_001010000	0	2.25025e-05	4.3294e-06	-4.85923	7.705e-05	-3.86442	3.82898	4.17349	3.66408	4.11478	3.84357	3.89787	4.03917	4.78093	4.85806	6.21815	4.2679
7970287	LAMP1	NM_005561	15	0.000951533	0.00134668	-1.68509	0.303845	-1.16087	6.54006	6.59102	6.66383	6.59108	6.94211	6.53077	6.52625	6.29889	6.24481	7.37927	7.16407
8144281	ARHGEF10	NM_014629	0	0.00135978	0.000578324	-2.18345	0.0111826	-1.81244	5.5385	5.5131	5.46511	5.235	5.05476	5.52389	5.5385	6.06083	6.15214	6.53645	5.67852
7931728	LARP4B	NM_015155	0	0.00502326	0.00723735	-1.83278	0.419654	-1.20151	7.13733	7.10189	7.35543	7.31808	7.69816	7.12693	6.9929	6.74627	6.80308	8.12128	7.85643
7965789	ARL1	NM_001177	0	7.45544e-06	0.000227437	-2.88707	0.549384	-1.13597	7.20001	7.17358	7.37808	7.40635	7.32443	6.9345	6.8411	5.27167	5.42961	8.70933	8.52541
8006820	LASP1	NM_006148	25	0.00268393	0.00374349	-1.74251	0.00746321	-1.89891	7.20074	7.17942	7.47329	6.87972	7.35561	7.17942	7.12247	6.58049	6.70887	7.99984	7.07466
7991546	LASS3	NM_178842	1	0.00015416	0.00148511	-1.28034	0.000411273	-1.5022	4.96341	5.00781	4.81523	4.92935	4.99823	4.88093	4.95099	5.31363	5.3899	5.29167	4.70459
7994541	LAT	NM_014387	41	0.00111334	0.0010521	1.95522	0.277851	1.21491	7.48777	7.18741	7.14166	6.99806	6.91492	7.08454	7.08791	7.48348	7.45126	6.16156	6.44241
7943749	LAYN	NM_178834	0	0.00476354	0.00389951	-1.85624	0.0126036	-1.90482	5.3403	4.9619	4.85675	5.10811	4.66097	5.00982	5.07961	5.72444	5.65959	5.89487	4.96522
8041206	LBH	NM_030915	4	0.00136532	0.00260714	1.83049	0.457945	1.14773	7.19067	6.84668	6.88833	7.10588	7.0008	6.60044	6.9998	7.40894	7.43155	6.07528	6.27406
7905483	LCE5A	NM_178438	0	0.000438058	0.00231512	1.86999	0.512668	1.13036	7.47386	7.24432	7.05886	7.16909	6.91516	7.38301	7.34669	7.93401	7.98416	6.32426	6.50104
8049044	ARMC9	NM_025139	0	4.36322e-05	8.33657e-06	-3.62066	6.68182e-05	-3.45623	4.89773	4.64463	4.73533	4.90096	4.51576	4.9417	4.86607	5.51893	5.40089	6.64228	4.85308
8168868	ARMCX1	NM_016608	0	0.000162846	4.91348e-05	-2.87547	0.000241036	-2.96701	5.17697	5.1135	4.79258	5.08964	4.75557	5.00693	5.13528	5.67377	5.82041	6.53386	4.96485
7983985	LDHAL6B	NM_033195	0	2.88394e-05	0.00147236	1.37015	0.35456	-1.08514	5.20054	5.11779	4.91398	5.10921	5.11779	5.12553	5.1219	5.71429	5.63768	4.64663	4.52876
8168855	ARMCX4	NR_028407	0	0.00484287	0.00414008	-2.17529	0.0541078	-1.76557	4.72423	4.29917	3.9894	3.86965	4.19609	4.28154	4.23369	5.13941	5.16091	5.34889	4.52876
8013450	LGALS9B	NM_001042685	0	0.00165821	0.00394361	1.53258	0.861788	-1.02448	7.26857	7.28741	6.98336	7.39767	7.4342	7.22594	7.31233	7.51005	7.55849	6.65682	6.62194
8052058	LHCGR	NM_000233	2	5.52493e-05	0.00470888	1.3757	0.635499	1.05261	4.96413	4.80043	4.91223	4.92879	4.90241	4.92879	4.63664	5.66295	5.6443	4.40746	4.48143
8102440	ARSJ	NM_024590	0	5.81775e-06	7.90245e-07	-6.95257	5.96725e-06	-6.71372	4.98979	4.73825	4.7735	5.02291	4.56187	4.7182	4.9468	5.37359	5.24643	7.61916	4.87205
7907849	LHX4	NM_033343	0	0.000359081	0.00520744	1.47037	0.686127	-1.05523	6.05202	5.96534	5.78938	5.77611	5.63487	5.84931	5.82087	6.46096	6.32868	5.28495	5.20739
8106962	ARSK	NM_198150	0	0.00805911	0.00478798	-2.05794	0.583309	-1.14464	4.79619	4.83514	5.15641	5.05616	4.79366	4.37306	4.66026	5.28605	5.40528	5.85133	5.65644
7952341	ASAM	NM_024769	0	0.000172526	2.77785e-05	-3.45492	0.000895896	-2.56125	6.2202	6.2202	6.06794	5.68677	6.13589	6.14358	6.01355	6.6659	6.54575	7.85839	6.50154
8133413	LIMK1	NM_002314	40	0.000108201	0.00854217	-1.28565	0.000200622	-1.91315	6.39692	6.37066	6.24811	6.13058	6.22714	6.37066	6.37066	6.86849	6.83785	6.6646	5.72865
8072461	LIMK2	NM_016733	10	0.00567833	0.00466667	1.58124	0.0505097	1.41899	6.7377	6.49973	6.5678	6.45091	6.27534	6.5678	6.73948	6.88355	6.92719	5.88734	6.39221
8037186	LIPE	NM_005357	0	0.000809152	0.00491023	1.8328	0.842351	1.04176	6.75896	6.59354	6.43391	6.303	6.16096	6.6371	6.66708	7.28461	7.17543	5.63374	5.69276
7929003	LIPM	NM_001128215	0	0.000150925	0.00795283	1.35664	0.00627044	1.52722	4.41225	4.23103	4.22192	4.4051	4.25955	4.41225	4.53039	5.18718	5.07757	3.91318	4.52409
8113278	LIX1	NM_153234	2	1.02368e-05	6.81516e-05	1.48333	0.715523	1.02393	4.59866	4.61981	4.53882	4.59866	4.43401	4.59866	4.59866	4.93457	5.01268	4.00077	4.03489
8005407	LLGL1	NM_004140	3	0.00017981	0.00159228	1.71076	0.516577	1.10221	6.34138	6.27522	5.99121	6.08424	5.95593	6.21751	6.2934	6.93852	6.83871	5.39091	5.53132
8144089	LMBR1	NM_022458	0	0.00229284	0.00628812	-1.99881	0.311469	-1.29633	6.3398	6.61714	6.7356	6.75735	7.21402	6.70214	6.71511	5.89772	6.04916	7.72502	7.35058
8037079	ATP1A3	NM_152296	0	0.00250014	0.00326898	2.04597	0.134575	1.44262	6.5495	6.14127	6.05747	5.99421	5.91844	6.3599	6.41743	6.77529	6.83406	5.17268	5.70137
7947450	LMO2	NM_005574	9	0.00128663	0.00612189	1.73944	0.307922	1.23119	6.97013	6.64248	6.5126	6.66291	6.3622	6.79576	6.83447	7.47189	7.34089	5.88431	6.18437
8141295	ATP5J2	NM_004889	0	2.35544e-06	0.00412065	-2.14753	0.231243	-1.37281	9.13176	9.3645	9.64278	9.5713	9.82265	9.35427	9.241	6.31905	5.93573	10.5496	10.0924
8110022	ATP6V0E1	NM_003945	0	0.000101472	0.00141752	-2.47618	0.0363197	-1.8383	9.15285	9.20401	9.27558	9.46957	9.74002	9.00887	9.12214	7.57046	7.84195	10.59	9.71161
8102871	LOC100129858	NR_033939	0	0.00193322	0.00583708	1.86887	0.334577	1.24524	5.05376	4.86582	4.66826	5.00713	4.567	5.03793	5.22055	5.66244	5.55476	4.01504	4.33147
7966397	ATXN2	NM_002973	0	0.000148534	0.000282351	-3.01682	0.636693	-1.11396	7.74275	7.48673	7.90096	7.69938	8.20462	7.81635	7.53957	7.16182	7.11752	9.36308	9.20738
8036936	LOC100130713	AK096566	0	0.00359866	0.00494259	-1.73587	0.540746	-1.12317	6.05861	6.03825	5.96854	5.93713	5.50606	6.01692	6.05861	6.56902	6.66831	6.73624	6.56867
7976567	BDKRB1	NM_000710	0	0.00129638	0.000586499	-2.33578	0.000903246	-2.83767	6.07378	5.83817	5.44932	5.79556	5.6512	5.56734	5.83817	6.32317	6.4312	6.96869	5.46399
7927681	BICC1	NM_001080512	0	4.1726e-05	5.89232e-06	-9.8112	3.19937e-05	-10.3922	5.19473	4.98714	5.11216	5.26636	4.46715	4.81036	4.98951	5.38671	5.55365	8.26977	4.89234
7898350	LOC100132147	BC126340	0	0.000104788	0.000651269	1.55694	0.0197161	1.35363	5.7864	5.66741	5.47304	5.67768	5.53831	5.70313	5.66227	6.20363	6.32712	5.00533	5.44216
8133027	LOC100132217	AK128836	0	0.000344043	0.00771941	1.40417	0.927892	1.01147	6.91212	6.89576	6.58479	6.75331	6.60818	6.80054	6.85467	7.35188	7.42723	6.28305	6.29951
7969916	BIVM	NM_017693	0	0.00204925	0.00785563	-2.30426	0.486368	-1.24665	5.85566	5.62753	6.51749	5.97999	6.48202	5.92798	5.99483	4.99683	5.15002	7.25937	6.94132
7896983	LOC100288313	ENST00000366221	0	0.000129907	0.00296371	1.4717	0.416901	1.10412	6.123	5.8964	5.72794	6.0021	5.83142	5.96186	5.95672	6.64718	6.62739	5.37101	5.5139
8007310	LOC100508670	XM_003120884	0	0.000832605	0.00437017	1.4957	0.108932	1.26675	3.74545	4.01272	3.6619	3.95858	3.64883	3.74251	3.74882	4.34071	4.3723	3.20758	3.5487
7948048	LOC120824	ENST00000437540	0	1.26922e-05	0.00400574	1.29521	0.86732	-1.0142	4.39929	4.64414	4.49523	4.57726	4.48868	4.61314	4.59626	5.37575	5.29576	4.17167	4.15133
7904082	LOC128322	XM_001716411	0	0.000126068	0.00338512	1.34607	0.0136258	1.34483	5.75554	6.03615	5.87028	5.83587	5.7457	5.87028	5.92252	6.49134	6.4996	5.43358	5.86101
7930533	LOC143188	NR_015409	0	0.00105316	0.00384936	1.53932	0.0732914	1.32771	5.90961	5.74768	5.53101	5.83419	5.52502	5.79875	5.71936	6.31491	6.2449	5.10137	5.51031
7937934	LOC143506	ENST00000334468	0	0.00047567	0.00490393	1.72173	0.595945	-1.10372	5.98083	5.6515	5.49356	5.6738	5.39743	5.78163	5.76971	6.29193	6.39901	4.89449	4.75211
8013262	LOC220594	NR_003554	0	0.00103132	0.00106713	-1.38699	0.0795543	-1.18044	6.54203	6.53218	6.52933	6.53218	6.31416	6.53218	6.41589	6.9052	6.84429	6.95738	6.71806
8115865	BOD1	NM_138369	0	1.47664e-05	2.13449e-06	-2.76853	0.000156264	-2.01717	6.45622	6.61242	6.61995	6.65984	6.57311	6.60842	6.37199	6.71576	6.7713	8.02654	7.01421
7928882	C10orf116	NM_006829	0	0.000376195	0.000231347	-2.41934	0.000185911	-3.3553	6.23775	6.1812	5.90185	6.20734	5.98827	6.41638	6.36737	6.8356	6.84533	7.46035	5.71391
8166817	LOC347411	NM_001195522	0	0.000186286	0.00850329	1.48858	0.214302	-1.21958	5.93714	5.92568	5.87645	5.50243	5.68436	5.87645	5.88103	6.54048	6.52433	5.238	4.95162
7949948	C11orf24	NM_022338	0	0.0026827	0.00211492	-2.23317	0.129416	-1.47041	6.82311	6.88411	7.10062	6.77656	6.94193	6.73019	6.30707	6.29469	6.32172	7.95389	7.39767
7915949	LOC388630	NM_001194986	0	0.000291636	0.00631301	1.53908	0.144489	1.27572	6.28926	6.19388	5.94662	6.16414	5.94129	6.37232	6.08094	7.01385	7.00776	5.51914	5.87045
8158164	LOC389791	NR_024425	0	0.00019898	0.00156507	1.41034	0.0710503	1.2134	3.2276	3.02588	3.26841	3.15797	2.99993	3.19383	3.1271	3.64636	3.66378	2.64692	2.92598
7940598	LOC399900	AK093779	0	1.26183e-05	0.00028581	1.29445	0.192313	-1.07667	5.79815	5.81643	5.76113	5.72594	5.79815	5.90412	5.79157	6.11271	6.15555	5.42702	5.32044
8143939	LOC401433	AK127717	0	0.000376002	0.00780654	1.79436	0.225476	-1.32175	6.643	6.59464	6.21881	6.19718	6.12577	6.65315	6.44805	7.28211	7.14564	5.56804	5.16559
8159235	LOC401557	AK127261	0	7.32228e-05	0.0029285	1.43904	0.295459	1.12976	5.60543	5.39619	5.28873	5.39088	5.22206	5.39619	5.39619	6.1543	6.15776	4.85999	5.036
8136065	LOC407835	NR_002144	0	0.000285575	0.00366312	1.46823	0.793886	1.03276	7.24237	7.13067	7.04217	6.92546	6.85357	7.07974	6.97599	7.62182	7.6056	6.48163	6.52813
7985416	LOC440297	NR_033579	0	0.00355713	0.00816529	1.79568	0.878543	-1.03419	6.03709	6.03848	5.93781	5.94836	5.67991	6.37004	6.29512	6.37766	6.48032	5.1993	5.1508
7945974	C11orf40	ENST00000307616	0	0.000883178	0.00367339	2.04164	0.33389	1.25754	6.12831	6.00266	5.68974	5.87771	5.40989	5.91576	5.91576	6.80633	6.57977	4.81882	5.14942
8164062	LOC613206	AY567967	0	0.000134739	0.00100493	1.89285	0.667893	1.07244	6.62097	6.13403	6.25476	6.26444	6.48352	6.51611	6.41116	7.15513	7.14475	5.46301	5.56391
8156022	LOC642947	AK129705	0	1.14886e-05	0.000550938	1.76509	0.00311721	1.74019	4.78464	4.57983	4.91692	4.88484	4.70021	4.88484	4.65468	6.12336	5.96546	3.95254	4.75178
8112998	LOC645261	AF258587	0	0.000432901	0.000483743	1.77201	0.0269555	1.41219	4.93267	4.89655	4.73497	4.70328	4.70328	4.64343	4.56791	5.11871	5.24747	3.91491	4.41285
8040288	LOC650157	XM_001727011	0	3.70432e-05	0.000513487	1.66612	0.0213547	1.38988	5.74263	5.53833	5.47051	5.40363	5.37458	5.57761	5.52441	6.36301	6.38548	4.78232	5.25729
7939237	C11orf41	NM_012194	0	0.000117741	5.92812e-05	-2.42295	7.31756e-05	-3.10515	5.50935	5.50447	5.27976	5.26613	5.16087	5.23879	5.51423	5.99124	6.01097	6.63014	4.99547
8093943	LOC93622	NR_015433	0	0.000111135	0.00106302	-1.37616	6.56373e-05	-1.94384	6.42519	6.44403	6.20939	6.29996	6.35986	6.42519	6.34975	6.80122	6.71824	6.8197	5.86079
8169603	LONRF3	NM_001031855	0	0.000619516	0.00394896	1.5767	0.0703509	1.35615	5.72628	5.59884	5.57481	5.57481	5.21523	5.58348	5.57481	6.22781	6.24194	4.89284	5.33236
7939411	C11orf74	AK290833	0	1.12217e-07	4.1359e-08	-14.2635	0.00112415	-2.10461	3.44788	3.21195	3.29766	3.00696	3.29766	3.08692	3.11613	3.72098	3.83496	7.04357	5.97001
7958346	C12orf23	NM_152261	0	0.00158013	0.000960847	-3.10823	0.123202	-1.62051	7.04672	6.67247	7.13046	7.44884	7.17041	6.61294	6.78036	6.50061	6.46523	8.61641	7.91996
7978838	C14orf104	NM_018139	0	0.000300778	0.00458597	-2.12776	0.359711	-1.26985	6.36081	6.24037	6.69564	6.50112	6.62818	6.06365	6.01429	5.10779	4.99165	7.44706	7.10241
8008736	LPO	NM_006151	12	0.00295717	0.00601116	1.75234	0.428663	1.17402	5.60708	5.71581	5.34974	5.50296	5.14253	5.73017	5.49318	6.05979	5.96454	4.69664	4.9281
7903214	LPPR4	NM_014839	0	0.000119317	0.00124193	1.70587	0.378693	1.13595	5.37387	5.51244	5.37387	5.18337	5.08457	5.41185	5.38699	6.14878	6.04599	4.56192	4.74582
7993680	C16orf62	NM_020314	0	0.000523022	0.000144574	-3.34051	0.00353009	-2.5196	6.19675	6.19038	6.30408	6.62034	6.80489	6.35208	6.24671	5.95955	6.04247	8.12796	6.79477
7905154	C1orf51	BC027999	0	0.000963732	0.000266933	-2.81379	0.00139554	-2.81723	5.3505	5.22751	5.08962	4.80759	4.77452	5.18005	5.2243	5.72779	5.85467	6.58596	5.09168
8067932	C21orf34	NR_027790	0	0.000106033	2.6328e-05	-6.46978	0.013058	-2.32124	4.15571	4.0969	3.33148	3.94112	3.72849	4.00603	3.78844	4.68763	4.66485	6.55774	5.34285
8056611	LRP2	NM_004525	0	2.02894e-05	0.00412102	1.26954	0.209955	1.1098	4.75587	4.76595	4.67149	4.75923	4.5533	4.79675	4.69816	5.41991	5.44301	4.37009	4.52038
7916282	LRP8	NM_004631	2	0.000237263	3.32167e-05	1.49861	0.000263067	1.47215	6.89034	6.82022	7.01567	6.89034	6.89034	6.951	6.95438	6.81121	6.7991	6.33241	6.89034
8104163	LRRC14B	NM_001080478	0	0.00219534	0.00606826	1.98117	0.470826	1.19454	6.18535	6.06798	5.72374	5.97218	5.51593	6.21636	6.06704	6.615	6.69942	4.97773	5.23419
8075005	C22orf45	NR_028484	0	0.000685646	0.00170527	2.04736	0.3257	1.2256	7.07712	6.98306	6.71711	6.55631	6.58254	6.97757	6.94972	7.47177	7.50657	5.80101	6.0945
8084951	LRRC33	NM_198565	0	0.00126734	0.00264995	1.54324	0.166286	1.2154	6.78899	6.88249	6.6743	6.71728	6.46323	6.62938	6.61483	7.03971	7.16672	6.05554	6.33697
8092009	LRRC34	NM_001172779	0	0.000269761	0.00190444	-1.61511	0.0783552	1.31078	3.21555	3.37678	3.16442	3.18152	3.06953	2.97815	2.96978	3.68455	3.74048	3.82816	4.21859
8010719	LRRC45	NM_144999	0	1.8595e-06	0.00591469	1.21087	0.0138091	-1.236	6.18316	6.12794	6.0626	5.99081	6.08544	6.1115	6.15747	6.85354	6.96405	5.82666	5.52097
7937391	LRRC56	NM_198075	0	0.00107767	0.00718742	1.6312	0.08524	1.41332	6.31535	6.04727	5.9332	6.20404	5.78251	6.23012	6.20422	6.85595	6.89924	5.39645	5.89553
8100312	LRRC66	NM_001024611	0	0.000804477	0.00267169	-1.53167	0.0137473	-1.50061	3.25306	3.4595	3.21792	3.54814	3.25758	3.47018	3.47018	4.03206	4.12489	3.99747	3.41192
8083599	C3orf55	NM_001130002	0	0.00229726	0.00457163	-2.31898	0.00185945	-3.72763	5.0654	4.99026	4.56752	4.86634	4.22954	4.90039	4.98322	5.80666	5.73836	6.01387	4.11561
8088436	C3orf67	NM_198463	0	0.000353836	5.6092e-05	-3.84454	0.00237384	-2.60579	4.39284	4.39284	3.91126	3.91129	4.39284	4.38725	4.21882	4.70328	4.78081	6.1724	4.79068
8096061	C4orf22	BC034296	0	1.73511e-05	6.53398e-06	-4.12471	1.21766e-05	-5.51658	2.99357	3.15249	2.67635	3.09386	2.84084	2.85793	3.09386	3.91624	3.8997	5.00271	2.53893
8088174	LRTM1	NM_020678	0	0.00162642	0.00226875	1.61244	0.0627901	1.34804	6.12817	6.21215	6.23805	5.99994	6.02348	6.07685	6.41614	6.52992	6.64402	5.46715	5.89801
7953032	LRTM2	NM_001039029	0	0.000580475	0.00670375	1.512	0.274724	-1.18587	5.95005	5.83219	5.70495	6.05568	5.62168	5.98799	5.83219	6.3597	6.25189	5.2585	5.01255
8027793	LSR	NM_205834	6	0.000266701	0.00658044	1.5602	0.789597	1.04368	7.04773	6.96205	6.58789	6.76036	6.62932	6.87577	6.85809	7.61353	7.68992	6.17559	6.23727
7973702	LTB4R	NM_001143919	0	0.000769537	0.00302081	1.63805	0.1494	1.26909	5.77209	5.91676	5.65563	5.72414	5.40877	5.8234	5.79061	6.33618	6.33572	5.01537	5.35916
8104758	C5orf23	BC022250	0	3.67385e-06	9.95438e-07	-3.21264	0.000139513	-2.07936	4.14091	4.18073	4.05529	4.27765	3.94919	4.0865	4.10653	4.95651	4.84359	5.79759	4.74145
8115600	C5orf54	NM_022090	0	1.0219e-05	1.31244e-05	-3.44282	0.456997	1.12702	3.09207	3.40133	3.22386	3.51393	3.4899	3.19269	3.18087	3.5403	3.4899	5.08283	5.25534
8125775	C6orf125	AY568085	0	8.41668e-05	0.00014664	-3.58555	0.626522	-1.12277	7.18108	7.45706	7.37539	7.57302	7.71164	6.98444	7.20752	6.67251	6.74268	9.19793	9.03087
8153359	LY6D	NM_003695	9	0.000150886	0.00539317	1.49038	0.582032	1.07974	7.22014	7.13817	6.89717	7.03822	6.83225	7.147	7.14148	7.84187	7.93116	6.48352	6.5942
8179814	LY6G6C	NM_025261	0	0.000208793	0.00203308	1.76456	0.680169	1.07004	6.67641	6.57993	6.48743	6.35322	6.16813	6.35676	6.32099	7.15457	7.23261	5.60111	5.69877
8178070	LY6G6D	NM_021246	1	0.000898689	0.00546085	1.89166	0.939175	1.01698	6.50146	6.37238	5.79631	6.30564	6.16082	6.42912	6.31533	6.98907	7.04063	5.34907	5.37337
8125038	LY6G6E	NR_003673	0	0.000472239	0.00314993	1.83116	0.594447	1.10671	7.08924	7.17565	7.00282	7.2042	6.63358	7.19265	7.08134	7.85868	7.78324	6.18145	6.32772
8121312	C6orf203	NM_016487	0	7.65422e-05	0.00316132	-3.39692	0.309224	-1.49657	6.04671	6.33738	7.09037	6.78619	7.13244	6.53817	6.38158	4.03108	3.97096	8.38035	7.79869
8122818	C6orf211	BC011348	0	6.82869e-05	0.000223384	-2.91887	0.151299	-1.38946	4.82366	5.02913	5.2322	5.15019	5.17508	4.86419	4.62112	3.99545	3.9027	6.53049	6.05597
7906622	LY9	NM_002348	0	0.000578495	0.00231548	1.79042	0.912751	1.01896	6.68812	6.35774	6.25503	6.11147	6.35199	6.45006	6.40756	6.84077	6.98071	5.53427	5.56136
8034608	LYL1	NM_005583	0	0.00119061	0.00788618	1.93629	0.59589	1.14114	7.24591	7.06135	6.63114	6.97176	6.58571	7.21394	6.93416	7.91273	7.79551	5.99584	6.18632
8045674	LYPD6	NM_001195685	0	0.00042629	0.00660763	1.60041	0.639547	1.08313	5.64858	5.57132	5.53445	5.42401	5.22497	5.7725	5.57132	6.25457	6.41946	4.85686	4.97207
8045664	LYPD6B	NM_177964	0	5.63326e-06	0.0022118	1.38411	0.279354	-1.11327	6.35184	6.1963	6.10882	6.12286	6.05334	6.22646	6.1963	7.18565	7.09161	5.71045	5.55565
8128133	LYRM2	NM_020466	0	0.00471617	0.00430616	-1.91985	0.266484	-1.28552	6.75828	7.17316	7.28719	7.26969	7.39222	6.9794	7.33245	6.69576	6.83668	8.11133	7.74898
8097773	MAB21L2	NM_006439	0	0.00106803	0.00211295	1.77249	0.0445449	1.47768	6.46931	6.59813	6.03207	6.41219	6.38094	6.40893	6.33023	6.92303	7.02507	5.55019	6.11352
8066266	MAFB	NM_005461	2	0.00143917	0.00579	1.82654	0.437484	1.18248	6.76543	6.32649	6.34512	6.08996	6.25614	6.48094	6.16635	7.02927	7.08449	5.47809	5.7199
8073007	MAFF	NM_012323	0	2.26503e-05	0.000561331	-1.37764	0.000229544	-1.63365	5.70371	5.64403	5.50593	5.70371	5.65025	5.70371	5.70371	6.38024	6.2798	6.12149	5.41338
8175724	MAGEA12	NM_001166386	5	0.00126658	0.00344041	1.88276	0.0204293	1.78018	5.88552	5.68369	6.00798	5.88552	5.45894	5.88552	6.08468	6.6865	6.55706	4.92884	5.76087
8118981	C6orf81	BC033033	0	8.09875e-05	0.000159218	2.15784	0.0115163	1.60249	6.2415	6.09711	6.0869	5.8279	5.83408	6.02901	6.09365	6.8098	6.71221	4.92044	5.60075
8167443	MAGIX	NM_024859	0	0.00047436	0.00652791	1.43619	0.635098	1.06412	5.57502	5.57999	5.28249	5.37827	5.30441	5.60633	5.47407	6.01758	6.09239	4.93498	5.02464
8173713	MAGT1	NM_032121	0	0.000457286	0.00321686	-1.95758	0.118572	-1.43393	8.34221	8.34221	8.56808	8.49946	8.31443	7.88724	8.23756	7.39032	7.24398	9.2821	8.76212
8075820	CACNG2	NM_006078	0	0.000424358	0.000687214	2.07152	0.0267383	1.59509	4.56712	4.60289	4.53393	4.45359	4.0737	4.56756	4.52361	5.18498	5.11207	3.42394	4.09758
8038150	MAMSTR	NM_182574	0	0.000450304	0.00323169	1.74788	0.749627	-1.05758	6.30658	6.26363	5.88393	6.09656	5.8418	6.19722	6.19454	6.7787	6.66083	5.30643	5.22567
8093916	MAN2B2	NM_015274	0	0.000205602	0.00376302	1.43985	0.559031	-1.07196	5.89229	5.84129	5.60779	5.82383	5.72402	5.98942	5.79487	6.29687	6.39552	5.28458	5.18433
7983321	CASC4	NM_138423	0	5.20025e-05	0.00828313	-2.26489	0.216628	-1.49693	7.98255	7.96696	8.23333	8.37371	8.81627	8.03835	8.1102	5.53112	5.97424	9.39678	8.81477
8073022	CBY1	NM_001002880	0	0.00149813	0.000363737	-2.1923	0.0198741	-1.62639	6.15968	6.1543	5.9394	5.69503	6.17974	5.94199	6.11445	6.47791	6.52828	7.15881	6.45714
7949454	MAP3K11	NM_002419	1	0.000416902	0.00535915	1.59099	0.63644	-1.07933	6.56517	6.25391	6.11542	6.25806	6.01897	6.29506	6.25773	6.90663	6.86127	5.58212	5.47198
8042066	CCDC104	NM_080667	0	0.000353763	0.00751984	-3.16214	0.978929	1.01129	6.70682	6.94655	7.54968	7.05478	7.94013	6.72647	7.05478	5.05574	5.1706	8.80079	8.81698
7965846	CCDC53	NM_016053	0	0.00099669	0.00837589	-3.39839	0.260866	-1.72456	7.1089	6.85262	7.30791	7.14278	7.55406	6.23966	6.39452	4.79533	5.16563	8.70777	7.92155
8148674	MAPK15	NM_139021	0	0.000130368	0.0033991	1.5808	0.749068	1.04755	7.20114	7.09265	6.85648	7.00937	6.8219	7.17242	7.15338	7.89937	7.86	6.38325	6.45026
8007848	MAPK8IP1	NM_005456	1	0.000224613	0.00474165	1.68994	0.297621	-1.21146	6.91913	6.71795	6.54311	6.66045	6.35342	6.79392	6.68647	7.49816	7.32285	5.91081	5.63407
8015712	CCDC56	NM_001040431	0	0.000125939	0.00223013	-2.70071	0.377735	-1.30184	7.7742	7.89311	7.95347	7.86675	8.24221	7.59833	7.27412	6.20972	6.00206	9.23365	8.8531
7929689	MARVELD1	NM_031484	1	0.00734521	0.00708927	-1.87018	0.228593	-1.33736	6.67129	6.45446	6.22063	6.30551	5.96266	6.54477	6.52659	7.07399	7.21286	7.28688	6.86749
8025129	MBD3L2	NM_144614	0	0.000349084	0.00694875	1.51691	0.976984	1.00438	5.54542	5.36953	5.28876	5.31544	5.16301	5.4294	5.63116	6.15683	6.06939	4.79068	4.79698
8033356	MBD3L3	NM_001164425	0	0.000255333	0.00552881	1.20832	0.909724	1.00748	6.40676	6.36704	6.28627	6.26029	6.22691	6.36704	6.37093	6.68777	6.63071	6.05346	6.06421
8080621	CCDC66	NR_024460	0	0.00200272	0.0071347	-3.48076	0.991327	1.00496	5.94565	6.05759	6.64854	6.13393	6.46095	5.75042	5.17977	4.97256	4.77414	7.82467	7.83181
8023593	MC4R	NM_005912	1	0.000109564	0.00121905	1.66832	0.0112847	1.55566	5.34156	5.13239	5.1354	5.11482	4.97843	4.89783	5.15333	5.92914	6.01118	4.36928	5.00681
8174288	MCART6	NM_001012755	0	0.000165158	0.00234944	1.41585	0.0935456	1.21169	6.3159	6.0495	5.95099	6.11288	6.11288	6.11288	6.11288	6.71615	6.7146	5.60804	5.88507
8177964	MCCD1	NM_001011700	0	0.00149186	0.00813839	1.90674	0.856334	-1.04487	7.24357	7.12675	6.86636	7.22758	6.72216	7.43639	7.30625	7.91679	7.74571	6.20162	6.13829
8082350	MCM2	NM_004526	21	0.000199237	0.00144791	1.45804	0.287658	1.11988	6.98223	6.85418	6.68618	6.92236	6.74745	6.85418	6.9407	7.39285	7.32359	6.3113	6.47465
8025183	MCOLN1	NM_020533	0	0.000152406	0.00382178	1.52133	0.635156	-1.06701	7.02003	6.92037	6.73938	6.88741	6.58776	6.90792	6.88741	7.5009	7.58566	6.24471	6.15114
8089544	CCDC80	NM_199511	0	1.52091e-07	2.19099e-08	-48.3132	2.16635e-06	-13.8911	5.04283	4.80841	5.35772	4.98406	4.74783	5.13235	5.10597	5.75433	5.76766	10.6199	6.82385
8007537	CD300LG	NM_145273	0	0.00171818	0.00378941	2.04197	0.64712	1.11208	7.12491	7.08112	6.76221	6.90127	6.40094	6.92724	6.94318	7.51288	7.37753	5.84731	6.00057
8083360	MED12L	NM_053002	2	3.07535e-05	0.000307867	1.67768	0.000989789	1.75576	5.17276	5.10866	4.83718	5.01883	5.09182	5.10506	5.14536	5.86688	5.93616	4.32206	5.13415
8035187	MED26	NM_004831	0	0.00279638	0.00186882	1.4089	0.27893	1.11613	6.64329	6.64401	6.65311	6.70966	6.40097	6.68669	6.6531	6.776	6.74628	6.13269	6.2912
8035612	MEF2B	NM_001145785	1	0.000396112	0.00140981	1.62285	0.599827	1.07153	7.09225	6.88061	6.7879	6.78895	6.65362	6.91018	6.77535	7.31577	7.27648	6.14273	6.2424
8029236	MEGF8	NM_001410	0	0.000495592	0.00507216	1.70149	0.904036	1.02212	6.8156	6.69488	6.3808	6.64122	6.42782	6.88191	6.77051	7.452	7.36278	5.89216	5.92372
7981387	CDC42BPB	NM_006035	0	3.28633e-05	9.71396e-06	-2.28404	0.00177074	-1.60716	5.61634	5.5931	5.28916	5.4616	5.4808	5.49376	5.47438	6.03743	6.07	6.67861	5.9941
7952526	CDON	NM_016952	0	0.00689496	0.00325641	-2.44225	0.288888	-1.36322	5.45176	5.524	5.24352	5.2591	4.72017	5.62351	5.32916	6.07906	5.92565	6.59553	6.14851
7949206	MEN1	NM_130802	169	0.00163063	0.00700214	1.7198	0.173065	1.33479	6.23945	6.0566	5.79541	5.92189	5.8484	6.28027	6.24338	6.69781	6.87637	5.27282	5.68943
8121392	CEP57L1	NM_001083535	0	0.0032307	0.00347663	-3.17033	0.63138	-1.19384	4.6963	4.47976	5.61955	5.04817	5.23791	4.84936	4.70422	4.34288	4.49958	6.61253	6.35692
8022009	METTL4	NM_022840	0	0.0035101	0.00700557	-1.9057	0.630803	-1.12048	6.40212	6.54386	6.78267	6.71261	6.98977	6.50743	6.24906	6.09787	6.04322	7.52854	7.36443
7928401	CHCHD1	NM_203298	0	8.11201e-05	0.00132673	-3.00149	0.595905	-1.16984	6.73955	7.19915	7.53446	7.40249	7.55326	7.1469	7.00035	5.34089	5.66696	8.81084	8.58453
8146579	CHD7	NM_017780	0	0.0015646	0.00176561	2.09253	0.000672902	3.17377	6.57881	6.85478	6.85478	6.89149	7.15767	7.1538	7.13234	6.23758	6.39917	5.88099	7.54719
8136662	MGAM	NM_004668	1	0.000330705	0.00162114	1.84132	0.544277	1.10911	5.0803	5.34208	5.0502	5.0803	4.79724	5.22681	5.2555	5.81377	5.76584	4.23818	4.38758
8116484	MGAT1	NM_001114618	3	0.000218119	0.0080022	1.3605	0.395015	1.10588	6.79258	6.71607	6.72454	6.44798	6.56601	6.69875	6.55164	7.32798	7.3133	6.19837	6.34356
7977296	MGC23270	NR_024396	0	0.00181121	0.00783124	1.60045	0.322557	1.19695	5.96513	5.89732	5.52942	5.81048	5.5281	5.85331	5.94554	6.41545	6.38112	5.11142	5.37079
7927649	CISD1	NM_018464	0	5.91114e-05	0.000820223	-5.45054	0.297621	-1.57005	7.01917	7.59478	8.02652	8.27839	8.20784	7.65306	7.89595	5.0525	5.3448	10.2572	9.60641
8061167	MGC44328	NR_034167	0	6.06447e-05	0.00316911	1.41169	0.798072	1.02795	5.50871	5.4405	5.33279	5.48057	5.40202	5.53411	5.69172	6.23687	6.20128	4.98692	5.0267
8098291	CLCN3	NM_173872	0	0.000239591	0.000145934	-3.48761	0.0254516	-1.87639	7.67593	7.1909	7.56343	7.61176	7.47142	7.00421	7.3156	6.81876	6.78857	9.20699	8.29903
8102877	CLGN	NM_004362	0	1.94889e-07	7.88589e-08	-25.0008	0.00244704	-2.36581	3.85434	4.06092	4.06324	3.86519	3.57962	3.54841	3.7809	4.15743	4.18569	8.46571	7.22338
8118100	MICA	NM_001177519	34	0.00773865	0.00678336	-1.37942	0.0547741	-1.29483	5.47675	5.54071	5.28668	5.42474	5.2303	5.47675	5.26226	5.7892	5.76099	5.84952	5.47675
7992917	CLUAP1	NM_015041	0	0.000727043	0.000423501	-3.21917	0.171852	-1.45718	5.7124	5.62501	6.13243	5.61918	6.34789	5.93743	5.87829	5.54626	5.54777	7.57992	7.03674
7910022	CNIH3	NM_152495	0	0.000126914	2.54493e-05	-5.26996	4.91353e-05	-7.30022	5.03063	5.41041	5.20856	5.44565	4.78221	5.06828	5.41041	5.75496	5.69265	7.59153	4.72359
8018343	MIF4GD	NM_020679	0	0.00632471	0.00598254	1.48029	0.130172	1.25701	6.31034	6.4848	6.62782	6.73934	6.69364	6.54015	6.50233	6.81856	6.90125	5.99104	6.32104
7897849	MIIP	NM_021933	0	4.05356e-05	0.001486	1.50893	0.122526	-1.20849	6.77119	6.77119	6.77119	6.91038	6.52825	6.7948	6.77119	7.4289	7.31316	6.16622	5.89301
8089040	MINA	NM_001042533	29	0.00265252	0.00306502	-1.71937	0.092656	-1.37081	6.35001	6.13055	6.35001	6.44963	6.65115	6.35001	6.14489	5.88414	5.91655	7.12849	6.67345
7973985	MIPOL1	NM_001195296	0	0.000185604	0.000299103	-1.722	0.61905	1.05812	4.35344	4.49512	4.49688	4.67549	4.40126	4.32065	4.50888	4.89986	4.93028	5.24862	5.33012
8134730	CNPY4	NM_152755	0	0.00098677	0.000160349	-3.4117	0.00369349	-2.57977	5.14444	5.14444	5.17859	4.5859	4.72229	5.09348	5.14444	5.57823	5.46179	6.77243	5.40519
8154449	CNTLN	NM_017738	0	3.30502e-05	6.45166e-06	-7.17769	0.00176779	-2.90199	4.38145	4.1845	4.24893	4.3495	3.80415	4.54233	4.40082	5.07857	4.93235	7.11662	5.57958
8120208	MIR133B	NR_029903	4	0.00020668	0.00120238	1.58833	0.264919	1.15212	6.05461	6.01834	5.72649	6.01524	5.77626	5.97052	5.87885	6.48249	6.50578	5.25254	5.45683
8087883	MIR135A1	NR_029677	0	1.27349e-05	0.000149089	1.91606	0.00596558	1.57175	5.0009	5.06933	4.74827	4.77203	4.81055	4.77291	4.81864	5.92538	5.84995	3.91795	4.57032
8161288	CNTNAP3	NM_033655	0	7.17358e-07	9.34474e-08	-14.5143	3.34047e-06	-8.16067	4.59433	4.51391	4.7527	4.48437	4.25156	4.7527	4.62447	5.12497	5.18831	8.42712	5.39844
8038393	MIR150	NR_029703	1	0.000453978	0.00206321	1.97764	0.143635	1.36636	7.53153	7.54067	7.19159	7.3177	6.93401	7.34252	7.34252	8.20248	8.13785	6.33059	6.78092
8059211	MIR153-1	NR_029688	0	0.000473019	0.00802153	1.30303	0.730592	1.03484	3.5357	3.40598	3.40598	3.22798	3.51619	3.35608	3.46396	3.86001	3.89736	3.03411	3.08352
7923173	MIR181B1	NR_029612	0	0.000467809	0.00529171	1.48304	0.334026	1.14538	4.88399	4.78745	4.94837	5.15397	4.71444	4.78604	4.86696	5.52441	5.5179	4.30876	4.50458
7955863	MIR196A2	NR_029617	4	2.03628e-05	0.000597226	1.4334	0.378603	-1.07877	4.95844	4.90643	4.81188	4.91633	4.93049	4.70995	4.90045	5.38824	5.46329	4.35684	4.24745
7896859	MIR200B	NR_029639	3	0.000910978	0.00363683	1.63538	0.821399	-1.03624	6.25441	6.13917	6.08804	5.84231	5.92314	6.30104	6.16378	6.53249	6.50492	5.39207	5.34071
8048317	MIR26B	NR_029500	3	7.4294e-05	0.000775549	1.71205	0.0112088	1.53733	5.86517	5.76652	5.55705	5.71325	5.48304	5.67576	5.79053	6.50596	6.62989	4.91732	5.53775
8034696	MIR27A	NR_029501	0	0.000358019	0.00508934	1.69415	0.848568	1.03501	6.71652	6.42687	6.18573	6.28656	6.15444	6.4539	6.41894	7.2035	7.20952	5.617	5.66665
7900488	MIR30E	NR_029846	0	0.000357615	0.00701902	1.6313	0.014866	1.73626	4.22359	4.61479	4.5288	4.62112	4.75544	4.36487	4.62112	5.65244	5.45473	3.82679	4.62278
8175455	MIR504	NR_030229	0	0.000389327	0.00355747	1.92275	0.75336	-1.06791	6.94645	6.62911	6.48498	6.62645	6.3454	6.80676	6.90566	7.491	7.44637	5.73466	5.63987
8156519	MIRLET7A1	NR_029476	0	2.92196e-05	0.00334989	1.42803	0.602852	1.06078	4.866	4.72745	4.54792	4.72243	4.51562	4.71568	4.70474	5.58272	5.62031	4.17167	4.2568
7956737	MIRLET7I	NR_029661	0	4.78789e-06	3.73748e-05	1.85642	0.0738269	1.20582	7.38229	7.27468	7.22995	7.21637	7.07608	7.32796	7.27468	8.05239	7.99931	6.36205	6.63206
8142143	COG5	NM_006348	0	0.0019173	0.00556511	-2.0592	0.557881	-1.16067	7.71837	7.51708	8.15654	7.85078	8.25224	7.64129	7.85078	7.14449	7.13755	8.89738	8.68242
7944262	MLL	BC090876	45	0.000338459	0.00139251	1.47391	0.0923281	1.21643	7.51751	7.4932	7.41193	7.41193	7.19479	7.41193	7.3217	7.83174	7.90464	6.83507	7.11772
8143988	MLL3	NM_170606	2	0.000158504	0.00540843	-1.6524	0.0756148	-1.41765	7.79078	7.79078	7.98409	7.67296	8.16102	7.65097	7.77904	6.64473	6.776	8.55737	8.05387
7926565	MLLT10	NM_004641	1	0.000336436	0.00315379	-1.70586	0.565022	-1.10179	7.42604	7.26875	7.63722	7.31657	7.76707	7.4508	7.43884	6.76044	6.66817	8.24269	8.10284
8016390	COPZ2	NM_016429	0	2.45217e-05	3.25087e-06	-9.31208	8.05839e-05	-6.14705	6.81058	6.50255	6.71212	6.2958	6.17464	6.43489	6.74916	7.0399	7.18449	9.74478	7.12488
7967072	COQ5	NM_032314	0	0.000457428	0.00606976	-2.23818	0.98413	1.00568	7.15574	7.26131	7.74982	7.7071	7.78068	7.31697	7.07773	6.27982	6.15413	8.59795	8.60612
7994769	CORO1A	NM_001193333	0	0.000179792	8.21269e-05	2.32517	0.0485354	1.38732	7.64013	7.59927	7.39998	7.28901	7.30252	7.59668	7.37747	7.62778	7.69599	6.24053	6.71283
7963946	MMP19	NM_002429	3	0.000242142	0.00416143	-1.46125	0.000336838	-2.18167	5.91347	5.69451	5.54532	5.7896	5.64335	5.76035	5.86577	6.33241	6.4529	6.29183	5.1664
8141676	MOGAT3	NM_178176	0	0.000666416	0.00391345	1.84233	0.120983	1.40161	6.44377	6.21241	5.84977	6.10743	5.89817	5.97886	6.20354	7.03433	6.91546	5.2176	5.70469
7927146	CSGALNACT2	NM_018590	0	0.00209504	0.000671166	-3.52066	0.00346498	-3.46803	7.07136	7.18081	7.68782	6.74408	6.80562	6.93229	6.98901	6.59534	6.4693	8.87456	7.08044
7967193	MORN3	NM_173855	0	0.000903674	0.00320227	1.68482	0.3586	1.16708	5.93706	5.75778	5.7905	5.40073	5.65889	5.86541	5.76424	6.32568	6.29531	4.98664	5.20954
7941444	CTSW	NM_001335	0	0.00141451	0.00137387	2.17897	0.412268	1.19188	6.56517	6.68675	6.32629	6.09791	6.28947	6.17619	6.15009	6.656	6.70738	5.20376	5.457
7904018	CTTNBP2NL	NM_018704	0	4.62662e-06	6.7827e-07	-6.19427	6.06063e-05	-3.42944	5.50313	5.34471	5.28152	5.51769	5.04808	5.31634	5.33963	5.75217	5.85166	7.96681	6.18883
8076431	CYP2D7P1	NR_002570	0	0.000300423	0.001145	2.09102	0.231487	1.27383	7.18559	7.09355	6.57531	6.85007	7.03071	7.03071	7.05417	7.8127	7.7441	5.9101	6.25927
8072798	CYTH4	NM_013385	0	1.43752e-06	5.1861e-06	2.1462	0.0504106	1.21249	6.76741	6.85405	6.71729	6.70916	6.73688	6.95177	6.79421	7.52552	7.44615	5.68833	5.9663
8121685	DCBLD1	NM_173674	0	0.000231295	3.9759e-05	-3.7706	0.00208845	-2.50002	5.03252	5.35792	4.90275	5.13926	4.70937	5.18458	4.93402	5.61674	5.63108	6.952	5.63006
8132922	MRPS17	NM_015969	0	0.00157003	0.00131898	-1.75979	0.944738	1.01048	6.5961	6.6729	6.7205	6.78058	7.08308	6.76391	6.656	7.04641	6.98301	7.5687	7.58373
8115181	DCTN4	NM_001135643	0	0.00011403	0.000289874	-2.44508	0.0290628	-1.62667	5.97516	6.19317	6.35458	6.11549	6.42062	5.87413	6.12063	5.28809	5.19214	7.44042	6.7385
7940259	MS4A7	NM_021201	0	1.18532e-05	0.000168881	1.42056	0.0437764	1.17012	5.16881	5.02533	5.16881	5.21389	5.25241	5.16881	5.16881	5.7311	5.7085	4.66024	4.88689
8095009	DCUN1D4	NM_001040402	0	0.000153939	0.000172273	-5.00705	0.48503	-1.2425	6.32826	6.07836	6.64658	6.56161	6.58069	5.8409	5.99361	5.64192	5.78949	8.61396	8.30072
7917347	DDAH1	NM_012137	0	1.48039e-06	3.66669e-07	-9.13678	0.000715527	-2.50463	5.75698	5.45033	5.70955	5.84102	5.33938	5.57496	5.61614	6.23848	6.16869	8.80431	7.47971
8062119	MT1P3	BC103840	0	2.74931e-05	1.64303e-05	-1.73813	0.103937	-1.14028	7.19904	7.07965	7.22332	7.01411	7.14426	7.18198	7.07753	7.54792	7.50595	7.92896	7.73956
7999419	DEXI	NM_014015	0	0.000138642	0.00247228	-3.36252	0.292512	-1.48672	6.80913	6.90064	7.03189	6.85398	7.71601	6.60883	6.66207	4.99646	4.64769	8.68991	8.11777
8154635	MTAP	NM_002451	9	0.000306944	0.000562666	1.61286	0.000135444	2.21899	5.73241	5.79382	5.65755	5.65755	5.64188	5.65755	5.42744	6.08854	5.99137	4.96298	6.11288
8072346	MTFP1	NM_016498	0	0.000558881	0.00514508	1.47332	0.964542	1.00591	6.6324	6.80651	6.40995	6.53979	6.54057	6.77079	6.6324	7.18712	7.09167	6.05984	6.06835
8077550	MTMR14	NM_001077525	0	0.000529235	0.00354312	1.30011	0.646604	1.03937	7.70274	7.56638	7.56638	7.56638	7.43418	7.68132	7.56638	7.9076	7.92281	7.20476	7.26048
8104074	MTNR1A	NM_005958	1	0.000443665	0.0012645	1.66982	0.0619227	1.33638	5.90313	5.66109	5.7299	5.73817	5.61833	6.02574	5.73817	6.38024	6.30548	5.03382	5.45214
8082688	DNAJC13	NM_015268	0	0.000371244	0.000419381	-3.54556	0.0513087	-1.87311	6.86363	7.02215	7.37246	7.19671	7.36155	6.68178	6.7057	6.19737	6.04432	8.85515	7.94972
8135015	MUC3A	ENST00000319509	2	0.00015285	0.00219916	1.48798	0.974324	1.00373	6.3019	6.17611	5.96893	6.12126	5.95686	6.12856	6.13107	6.74516	6.63955	5.53874	5.54412
8095504	MUC7	NM_001145006	13	1.18093e-05	0.000695334	1.51121	0.499559	-1.06991	5.63548	5.68287	5.52949	5.50611	5.37615	5.59969	5.59969	6.30259	6.39287	4.96565	4.86815
7992584	DNASE1L2	NM_001374	0	0.00203594	0.0044938	2.10454	0.191981	1.41269	6.33779	6.25086	6.01547	5.94293	5.74585	6.50469	6.27524	6.86396	6.97259	5.07976	5.5782
8116086	DOK3	NM_024872	0	0.00190906	0.00342453	2.19905	0.437004	1.21931	7.46238	7.18269	7.13935	6.81011	6.78774	7.20661	7.39164	7.84922	7.67492	6.0032	6.28926
8040419	MYCN	NM_005378	530	0.000900803	0.00125914	1.78413	0.331394	1.16628	5.99024	6.23457	5.84334	5.80101	5.79455	6.06315	5.95833	6.28265	6.38514	5.11981	5.34173
7918034	DPH5	NM_001077394	0	0.000912737	0.00176322	-3.76151	0.809984	-1.09352	6.40676	6.38927	6.89043	6.75584	7.14629	6.31082	5.98768	5.73332	5.76323	8.46661	8.33763
7999674	MYH11	NM_022844	3	0.00166166	0.00199715	1.55998	0.0953493	1.26721	5.89842	5.88769	5.62934	5.8012	5.91725	6.01747	6.02043	6.21956	6.25415	5.24016	5.58181
7976876	DYNC1H1	NM_001376	0	8.46015e-05	2.5593e-05	-2.56401	0.00330393	-1.74785	6.95565	7.13514	7.15585	7.01255	7.31439	7.13514	6.90518	6.88127	6.81178	8.4461	7.64052
8046340	DYNC1I2	NM_001378	0	0.00396909	0.00316282	-3.54646	0.148257	-1.85632	7.14525	6.6934	7.57351	7.42573	7.75906	6.82123	6.80778	6.39628	6.36659	9.00152	8.10907
8062064	MYH7B	NM_020884	0	0.000609522	0.00223112	1.9003	0.666818	1.08473	6.03383	5.87342	5.76393	5.7337	5.50282	6.01377	6.03779	6.44849	6.49021	4.92509	5.04243
8141737	MYL10	NM_138403	0	0.000233979	0.00263003	1.54643	0.162172	1.2189	4.98115	5.1044	4.78581	4.8081	4.74483	4.98115	5.01837	5.57547	5.6714	4.28874	4.57432
8086689	MYL3	NM_000258	1	0.00708798	0.00646486	1.91037	0.1776	1.39818	6.40712	6.42787	6.10983	6.22145	5.8597	6.47023	6.55667	6.70966	6.81677	5.35942	5.84296
8061605	MYLK2	NM_033118	0	5.87649e-06	6.95312e-05	1.46025	0.00577585	1.26497	5.63266	5.67513	5.57894	5.49541	5.6165	5.65994	5.68445	6.21319	6.20139	5.07422	5.41332
8005328	MYO15A	NM_016239	0	0.000127219	0.00340931	1.49552	0.820388	1.02936	6.25616	6.1694	6.01368	5.9825	5.8408	6.07902	6.11288	6.80671	6.78884	5.48428	5.52603
7964316	MYO1A	NM_005379	0	0.000402798	0.0035499	1.5999	0.52631	1.1011	5.70969	5.60684	5.5037	5.23067	5.55591	5.67576	5.60684	6.2337	6.20964	4.87765	5.01659
8014115	MYO1D	NM_015194	0	1.99847e-05	0.000190294	-1.74608	0.000761349	-1.79824	6.8382	6.97394	6.99312	6.8382	6.95224	6.8382	6.6692	5.96103	6.02539	7.67599	6.8294
7942717	MYO7A	NM_000260	0	0.00187036	0.00537528	1.72519	0.33364	1.20752	6.39395	6.28542	6.08869	6.24464	5.91757	6.32588	6.52587	6.84159	6.8419	5.46782	5.73986
8045030	MYO7B	NM_001080527	0	2.12536e-05	0.00237578	1.3678	0.104071	-1.18155	5.95258	5.84021	5.75299	5.80278	5.64475	5.85917	5.84021	6.42808	6.50593	5.36139	5.1207
7959164	DYNLL1	NM_001037495	0	0.000126028	0.00316775	-2.89397	0.473002	-1.27435	9.1457	9.11438	9.65475	9.60345	9.60558	8.8666	8.89509	7.40491	7.16107	10.8024	10.4527
8022045	MYOM1	NM_003803	0	0.00061118	0.00267154	1.66979	0.197656	1.23699	5.78176	5.65436	5.41248	5.44846	5.34992	5.40193	5.6339	6.2025	6.11488	4.78645	5.09329
8130499	DYNLT1	NM_006519	0	0.000110108	0.00575302	-3.05534	0.182239	-1.74747	9.20232	8.86599	9.83173	9.15902	9.66016	8.90865	8.737	6.45419	6.60938	10.8063	10.001
8039809	MZF1	NM_198055	5	7.34678e-05	0.000859456	1.55078	0.599182	-1.05924	6.92027	6.75138	6.66269	6.75138	6.60277	6.88596	6.82491	7.30856	7.2784	6.13835	6.05532
7911600	NADK	NM_023018	0	0.000610528	0.00756074	1.45351	0.773436	1.04072	6.59374	6.42149	6.29209	6.37001	6.1467	6.50834	6.41699	7.0251	6.94485	5.85323	5.91081
8037732	NANOS2	NM_001029861	0	0.000142903	0.00169028	1.96658	0.69541	-1.07683	6.88908	6.61999	6.61966	6.59089	6.2761	6.70547	6.83402	7.4832	7.51533	5.67219	5.5654
7915640	EIF2B3	NM_020365	0	0.000448701	0.00284705	-2.26495	0.821281	-1.05818	6.98794	7.31695	7.58107	7.29264	7.76823	7.13113	7.35559	6.4701	6.31636	8.52713	8.44555
7992905	NAT15	NM_001083601	0	0.00121237	0.00564071	1.65882	0.683997	-1.07489	7.80796	7.62581	7.62581	7.24559	7.42875	7.70923	7.62581	8.05589	8.00583	6.85112	6.74694
8084694	EIF4A2	NM_001967	0	2.55455e-05	0.00176366	-2.57956	0.606205	1.1482	8.74033	8.76059	9.26173	9.23377	9.37933	8.70554	8.9958	7.05536	7.03772	10.3781	10.5775
8050367	NBAS	NM_015909	0	0.00116649	0.00743579	-1.73725	0.686146	-1.08622	6.31054	6.53473	6.8524	6.6805	6.95358	6.55314	6.65151	5.9884	5.85605	7.44486	7.32554
7968577	NBEA	NM_015678	0	0.00584582	0.00438208	-1.6314	0.270133	-1.20627	4.90966	4.78469	4.62088	4.87471	4.46718	4.74783	4.95138	5.29928	5.25821	5.4713	5.20075
8079462	NBEAL2	NM_015175	1	9.05318e-05	0.000596301	1.61788	0.507955	1.07808	6.17384	5.98009	5.94491	5.85693	5.8048	5.9904	5.91289	6.48956	6.53106	5.25787	5.36634
7913319	EIF4G3	NM_003760	0	0.000391567	0.000962436	-2.50649	0.208613	-1.3624	7.02173	7.31548	7.39355	7.33239	7.81485	7.2012	7.27457	6.41948	6.55722	8.66192	8.21577
7976698	EML1	NM_001008707	0	0.000330003	0.000117213	-2.67773	0.00403924	-2.0371	5.44437	5.35359	5.45901	5.17374	5.01434	5.38804	5.54494	6.19546	6.08679	6.76073	5.73421
7935692	ERLIN1	NM_001100626	0	3.81016e-05	4.22062e-05	-7.36187	0.0188579	-2.43623	6.90506	7.13488	7.35907	7.25333	7.937	7.15861	7.21948	5.92839	6.04274	10.1611	8.87648
7912854	ESPNP	NR_026567	0	0.00373792	0.00817975	2.45922	0.283228	1.46091	7.84052	7.29577	6.85667	6.97773	6.82052	7.18813	6.91961	8.04015	8.09085	5.83022	6.37709
8094609	FAM114A1	NM_138389	0	7.75614e-08	1.27696e-08	-18.508	3.04791e-06	-5.70932	5.37124	5.51717	5.25547	5.30975	5.13463	5.30038	5.53141	5.89683	5.82129	9.5558	7.04248
8138553	FAM126A	NM_032581	0	0.00270431	0.00281676	-5.15954	0.115156	-2.38342	5.89223	5.75159	6.86306	6.80652	7.23012	6.40784	6.54413	5.27497	5.24935	8.8666	7.61357
8147019	FAM164A	NM_016010	0	0.000302151	0.000170206	-4.24623	0.00304507	-3.21911	5.50432	5.63962	6.08415	6.01024	6.24078	5.87598	5.53117	4.90403	5.03587	7.92708	6.24042
8016033	FAM171A2	NM_198475	0	0.00186994	0.00234089	2.53277	0.0163524	2.29424	7.11733	7.03285	6.9042	6.75766	6.23911	6.9042	6.97269	7.68994	7.74715	5.50615	6.70416
8110966	FAM173B	NM_199133	0	6.76888e-05	0.000224459	-2.17306	0.647232	-1.07334	5.40682	5.29113	5.12044	5.65093	5.44007	5.39648	5.35303	4.81476	4.70763	6.49957	6.39746
7973918	FAM177A1	NM_173607	0	5.00457e-05	0.0006246	-4.24632	0.16471	-1.65954	5.86175	6.16139	6.74421	6.1556	6.52361	5.90068	5.79654	4.03866	3.86726	8.24961	7.51883
8143127	FAM180A	NM_205855	0	1.99371e-05	2.73461e-06	-8.67389	6.36202e-05	-5.9183	5.51768	5.36625	4.98967	5.46252	4.96587	5.28462	5.48638	5.97794	6.01511	8.41282	5.84764
7903490	NBPF6	NM_001143987	0	0.000436104	0.00777904	1.32716	0.0228553	1.34292	6.05093	5.92101	5.90907	5.77157	5.7316	5.92101	5.92101	6.4121	6.52901	5.48112	5.90649
8017867	FAM20A	NM_017565	0	0.000527278	0.000124508	-2.7265	0.000615531	-2.78213	5.65957	5.52441	5.35832	5.35902	5.05527	5.52441	5.39246	5.98152	6.03022	6.85755	5.38136
8152119	NCALD	NM_001040624	0	0.00421251	0.00363869	-1.81922	0.00522276	-2.09233	6.01111	5.82796	5.79592	5.42719	5.55055	5.6028	5.59382	6.23958	6.38176	6.55037	5.48526
8028600	NCCRP1	NM_001001414	0	0.000379914	0.0019227	1.67622	0.696342	1.05937	6.70098	6.80039	6.65618	6.56672	6.41654	6.87415	6.74587	7.17919	7.29463	5.93491	6.01811
8140227	NCF1	NM_000265	0	0.000218517	0.000192277	1.59095	0.104357	1.17493	6.81973	6.83552	6.59833	6.81749	6.84045	6.89009	6.84542	7.04955	7.0262	6.13683	6.36941
7927233	FAM21C	NM_015262	0	0.00540508	0.00575218	-2.81331	0.033846	-2.50581	7.30478	7.59774	8.0597	7.89498	8.5257	7.89498	7.89498	7.05619	6.82211	9.37411	8.04883
8121601	FAM26E	NM_153711	0	0.000269216	6.14628e-05	-4.60427	0.000127133	-6.06669	4.92677	4.88268	4.57119	4.63389	4.29203	4.88376	5.04752	5.41002	5.4365	6.95123	4.35033
8152845	FAM49B	BC017297	0	0.000433034	0.000199389	2.38974	0.000957775	2.43148	8.70624	8.77964	9.0827	8.52329	8.89049	8.92203	8.87009	8.02226	8.11605	7.56807	8.84991
8119435	NCR2	NM_004828	1	0.000140377	0.00185561	1.66279	0.815047	1.03426	7.63449	7.4142	7.30204	7.45868	7.14368	7.34402	7.3145	8.13033	8.0899	6.63948	6.68808
8067588	NCRNA00029	NR_028295	0	0.000670668	0.00347063	1.77689	0.305425	1.21474	6.00395	6.13579	5.89285	6.00395	5.63503	6.22604	6.10284	6.75208	6.71507	5.17071	5.45136
7971723	NCRNA00282	NR_027047	0	0.00174228	0.00709393	1.71888	0.470264	1.15665	6.32308	6.16973	6.16973	6.01812	5.713	6.25822	6.21333	6.68436	6.85717	5.34214	5.55209
7996219	NDRG4	NM_020465	1	0.000285734	0.00634212	1.53154	0.887633	-1.02173	6.50438	6.17301	6.2308	6.3336	6.07781	6.3336	6.49824	7.00296	7.08716	5.69236	5.66135
8152812	FAM84B	NM_174911	0	0.00427504	0.00751056	2.05256	0.0137868	2.30693	5.02725	4.52653	4.51837	4.43082	4.21713	4.82935	4.33707	5.37312	5.35021	3.51779	4.72377
8148968	FAM87A	BC037297	0	0.000332095	0.00276765	2.07831	0.85633	1.04114	5.55919	5.47009	5.16104	5.2348	4.98965	5.33308	4.9198	6.1516	6.18666	4.18283	4.24099
8055711	NEB	NM_001164507	6	0.0039204	0.00638428	1.51232	0.120632	1.28636	5.71803	5.49853	5.60878	5.32487	5.25655	5.49853	5.49946	5.89822	5.90094	4.88963	5.25293
8065693	NECAB3	NM_031232	0	1.9808e-05	0.00181495	1.288	0.727147	-1.02529	6.58215	6.52915	6.45052	6.51043	6.38753	6.59088	6.54273	7.04494	7.11965	6.14821	6.11218
8051413	FAM98A	NM_015475	0	1.76919e-05	2.88247e-05	-2.2925	0.003698	-1.63304	8.28692	8.36724	8.42823	8.54999	8.36724	8.17708	8.23593	7.66883	7.59571	9.54158	8.83402
8005959	NEK8	NM_178170	0	0.000923882	0.00320932	1.70945	0.589822	1.09564	6.834	6.88898	6.37697	6.71628	6.52427	6.74128	6.71628	7.24105	7.20033	5.9119	6.04367
7938925	NELL1	NM_006157	1	3.55577e-07	0.000353272	1.28463	0.0152542	-1.1784	4.25297	4.25297	4.25297	4.24652	4.17463	4.35834	4.3034	5.05735	5.03871	3.90176	3.66493
7931281	FANK1	NM_145235	0	8.10602e-06	1.54066e-06	-3.44517	7.78827e-05	-2.47594	4.73469	4.7399	4.77872	4.86257	4.49489	4.84285	4.7637	5.44298	5.38821	6.52991	5.22193
8078461	FBXL2	NM_012157	0	0.00123384	0.000531876	-2.0095	0.0105288	-1.70042	5.35696	5.0526	5.20937	5.25281	4.91289	4.97381	5.24994	5.83286	5.70681	6.15089	5.385
7921237	FCRL5	NM_031281	0	0.0117435	0.00423037	2.27874	0.228153	1.413	7.14194	7.29646	7.33264	7.4547	7.85177	7.09799	6.98175	6.78437	6.70528	6.11994	6.61871
8027862	FFAR2	NM_005306	0	0.00269431	0.00397952	2.06179	0.398628	1.22665	4.89585	4.49578	4.28184	4.49578	4.16066	4.49578	4.72502	5.09994	4.98517	3.46335	3.75808
7991898	NHLRC4	NM_176677	0	0.0018807	0.00745121	1.84115	0.837338	1.04733	7.17038	6.9957	6.73269	6.7047	6.51152	7.04154	7.03254	7.46084	7.58716	6.00355	6.07027
7954729	FGD4	NM_139241	0	0.000559083	0.000213159	-2.23539	0.00978982	-1.70752	4.57411	4.35895	4.38456	4.32339	4.03674	4.26371	4.37115	4.91938	5.08202	5.4909	4.719
7960253	NINJ2	NM_016533	0	0.000629161	0.00149032	1.93164	0.123063	1.35351	7.641	7.53726	7.28458	7.34611	7.16495	7.5657	7.64208	8.07026	8.15483	6.5047	6.9414
8104253	NKD2	NM_033120	6	0.000486116	0.00585869	1.61693	0.940226	1.01273	6.61492	6.59683	6.34886	6.58979	6.31123	6.78508	6.71301	7.2195	7.34146	5.87242	5.89067
7955533	FLJ33996	AK091315	0	0.00192721	0.000933613	-2.4452	0.00775743	-2.22013	5.1535	4.80038	4.63505	5.29848	5.00425	5.15819	5.11119	5.96039	5.75568	6.31295	5.16231
8149820	NKX2-6	NM_001136271	0	3.44951e-05	0.00654156	1.41832	0.993471	1.00103	6.60436	6.56335	6.38967	6.56335	6.28926	6.56335	6.66863	7.49789	7.55479	6.0161	6.01758
7911333	FLJ43681	NR_029406	0	0.000174098	0.00169944	-2.03396	0.753955	-1.06411	7.6144	7.69304	8.13853	7.96077	8.17146	7.825	7.91096	6.97091	6.94688	8.92631	8.83667
7937073	FLJ46300	ENST00000341866	0	0.00123389	0.00430857	2.10369	0.843466	1.04981	7.66986	7.25055	7.02447	7.03468	6.91254	7.34215	7.37647	7.9048	7.94448	6.15718	6.22731
7995926	NLRC5	NM_032206	0	2.95629e-05	0.000489519	1.42003	0.710576	1.02982	6.80402	6.80028	6.73231	6.60301	6.60297	6.73231	6.73231	7.25487	7.21244	6.20939	6.25178
7944463	NLRX1	NM_024618	0	0.000628742	0.00414279	1.77322	0.899471	1.02404	6.94919	6.75645	6.62614	6.68286	6.35083	6.89762	6.77444	7.3546	7.45122	5.89327	5.92754
7935123	FRA10AC1	NM_145246	0	0.000310916	0.00574895	-4.05556	0.368583	-1.57466	6.07584	6.33756	7.44526	6.79982	7.47973	6.7406	6.74985	4.26472	4.17901	8.82399	8.16896
8046116	G6PC2	NM_021176	0	0.000738132	0.00158859	2.01063	0.0448701	1.57108	4.95179	4.60069	4.45415	4.50635	4.3655	4.39367	4.67041	5.25746	5.33777	3.55557	4.20733
8075401	GAL3ST1	NM_004861	0	0.00115402	0.00218598	2.12515	0.235162	1.31661	6.70126	6.37076	6.08799	6.37076	6.07908	6.55478	6.50225	7.00776	7.07173	5.29342	5.69025
7973875	NPAS3	NM_001164749	0	5.5828e-05	0.00806756	-1.34664	0.000577335	-1.8939	5.21205	5.14293	5.10948	5.15664	4.88021	5.02877	5.17833	5.90571	6.02467	5.53056	4.60921
8014650	NPEPPS	NM_006310	0	2.69907e-06	0.00470791	-1.62055	0.540788	-1.10595	8.6833	8.93409	9.00188	9.00188	9.1948	9.09231	9.10045	7.01407	6.82666	9.69773	9.55244
7911902	NPHP4	NM_015102	0	1.78871e-06	3.30498e-05	1.51947	0.108839	1.11474	6.39115	6.39115	6.29253	6.38024	6.33269	6.43265	6.49301	7.024	7.04404	5.78406	5.94077
8045835	GALNT5	NM_014568	0	1.97691e-06	3.41693e-07	-20.2981	8.95556e-05	-5.65424	4.33045	4.462	3.83995	4.15341	4.02154	4.498	4.17502	4.75536	4.69352	8.55475	6.05542
8134463	NPTX2	NM_002523	1	0.000186522	0.000485934	1.734	0.341143	1.1294	6.78149	6.54368	6.63869	6.62571	6.4922	6.84077	6.7759	7.13995	7.12407	5.87711	6.05266
7910640	GGPS1	NM_004837	0	0.000339604	0.00101567	-3.10615	0.307152	-1.35822	6.75885	6.65188	7.28434	6.87692	7.29904	6.48588	6.87692	5.77344	5.8456	8.52567	8.08395
7928736	NRG3	NM_001010848	0	0.000315727	0.00251729	1.67851	0.181853	1.24769	5.58542	5.64528	5.55191	5.65424	5.20774	5.52441	5.66056	6.23266	6.38248	4.7999	5.11916
7960331	NRIP2	NM_031474	0	0.000270163	0.00284092	1.7296	0.616915	-1.0882	6.60976	6.72543	6.32485	6.65745	6.28663	6.65634	6.63333	7.27289	7.16231	5.76582	5.64388
8155192	GLIPR2	NM_022343	0	2.32628e-05	4.8525e-06	-2.64353	1.77142e-05	-2.88428	7.30433	7.30816	7.44755	7.27473	7.25788	7.18822	7.08158	7.05282	7.09247	8.66853	7.14032
8024995	NRTN	NM_004558	0	0.00064716	0.00574796	1.50681	0.432835	1.12201	6.70143	6.65793	6.36845	6.48447	6.43637	6.71215	6.72142	7.2595	7.14353	5.99168	6.15776
8064438	NSFL1C	NM_016143	0	0.0138409	0.00686163	1.53431	0.0226498	1.54592	7.65583	7.52946	7.49441	7.1888	7.52946	7.52946	7.70272	7.76464	7.80393	6.901	7.52946
8133633	NSUN5P2	NR_033323	0	0.00401972	0.00327202	-1.24856	0.922544	-1.0068	6.64624	6.49637	6.64624	6.63361	6.74337	6.61778	6.58896	6.77816	6.77446	6.94492	6.93515
8094759	NSUN7	NM_024677	0	0.000160653	0.00844982	1.25475	0.0351475	1.24079	4.31371	4.36583	4.31371	4.30266	4.08957	4.31371	4.31371	4.83694	4.89461	3.96015	4.27141
8038305	NTF4	NM_006179	1	5.14563e-06	0.00254275	1.29648	0.216368	-1.10727	6.12267	6.04406	5.90179	6.15656	6.04029	6.05408	6.00891	6.86377	6.8292	5.67231	5.5253
8087985	GLT8D1	NM_001010983	0	0.000275674	0.00326709	-2.66434	0.380708	-1.31967	7.05081	6.99896	7.40691	7.37778	7.61075	6.71742	6.8522	5.56657	5.6312	8.55875	8.15857
7965941	GLT8D2	NM_031302	0	6.52571e-07	8.79118e-08	-10.8003	1.07156e-06	-8.9185	4.61833	4.65008	4.45118	4.50101	4.42546	4.29514	4.23651	5.2239	5.15839	7.88696	4.73016
8058450	GPR1	NM_005279	0	9.38064e-05	2.24817e-05	-4.45524	5.35917e-05	-5.64248	4.82439	4.65734	4.64826	4.43775	4.35328	4.80357	4.96676	5.46323	5.37079	6.82569	4.32936
8120124	GPR111	NM_153839	0	0.000357932	0.00100243	2.03075	0.0340836	1.57672	5.26121	5.25418	5.19763	5.44301	4.88594	5.19763	4.95683	5.99453	5.94252	4.1489	4.80583
8082663	NUDT16P1	NR_027766	0	2.05109e-05	0.000891297	1.58403	0.170977	-1.18326	6.53448	6.41108	6.38181	6.40367	6.21332	6.58612	6.48498	7.17705	7.17174	5.76718	5.52441
8099612	GPR125	NM_145290	0	6.37437e-05	0.000130575	-3.15654	0.16919	1.36112	4.55229	4.38964	4.59799	4.81667	4.16766	4.29318	4.61694	4.86262	4.94804	6.14897	6.59377
8102713	NUDT6	NM_007083	0	1.79397e-05	4.98835e-06	-1.90933	0.00907431	-1.27843	5.90608	5.77628	5.83233	5.8493	5.8033	5.66642	5.84382	5.90846	5.93066	6.74415	6.38977
8091588	GPR149	NM_001038705	0	0.00153869	0.00466696	2.10197	0.148699	1.47767	6.20681	6.28202	5.87941	5.75892	5.50074	5.9779	5.9779	6.79207	6.84476	4.86879	5.43211
7910265	OBSCN	NM_001098623	2	0.000269336	0.00571289	1.58028	0.89379	1.02158	6.22466	6.12491	5.91311	6.06296	5.82323	6.12491	6.31225	6.90234	6.87365	5.42354	5.45435
7903565	GPSM2	NM_013296	0	0.00276832	0.00309376	-4.95828	0.319293	-1.67207	5.09003	5.8625	6.46343	6.26068	6.75585	6.173	6.18052	5.08209	5.08937	8.42213	7.68049
8105348	GPX8	NM_001008397	0	5.19594e-07	1.68478e-07	-31.9885	0.00163127	-3.04472	3.11863	2.89294	3.26972	3.30413	2.66086	2.7541	3.00005	3.76254	3.73746	7.99954	6.39323
8129872	OLIG3	NM_175747	0	2.85178e-05	0.00116559	1.56542	0.826235	1.02599	5.52643	5.43847	5.19004	5.49593	5.27968	5.4406	5.43847	6.30156	6.21229	4.75482	4.79184
8014057	OMG	NM_002544	0	0.00281914	0.00483586	-1.9283	0.837392	-1.04668	5.70315	5.94948	6.09201	5.6053	6.30533	5.84405	5.8742	5.47687	5.53933	6.85783	6.79201
8173310	OPHN1	NM_002547	2	0.000248343	0.000319555	-1.77749	0.0679692	-1.2848	5.64415	5.49944	5.45528	5.48561	5.28424	5.37633	5.62617	6.18676	6.18332	6.31144	5.9499
8170816	OPN1MW	NM_000513	0	0.000375158	0.0084409	1.7113	0.418766	-1.18337	6.09145	5.81738	5.76396	5.7521	5.38346	5.81738	5.76936	6.72607	6.51508	4.99564	4.75273
7908931	OPTC	NM_014359	1	0.000181113	0.0015992	1.72819	0.147787	1.26665	6.3654	6.30427	6.24724	6.11017	5.9311	6.37245	6.30427	7.03365	7.05452	5.4443	5.78532
7938762	GTF2H1	NM_005316	0	0.00843211	0.00844582	-2.15894	0.534145	-1.20151	6.19486	6.11166	6.70561	6.77337	6.90131	6.42427	6.28628	6.01575	6.08674	7.59566	7.33081
7944827	OR10D3	ENST00000318666	0	5.97298e-05	0.00112343	1.69373	0.00427265	1.72698	4.80651	4.88217	4.68333	4.49545	4.54964	4.59975	4.57016	5.61424	5.70191	3.89508	4.68333
8122317	HEBP2	NM_014320	0	0.00159536	0.00495565	-3.0489	0.198453	-1.68029	7.36258	8.25427	8.65904	8.24644	8.42768	8.13652	8.19442	6.85497	6.9089	9.79128	9.04257
7933947	HERC4	NM_022079	0	0.000477566	0.0020232	-4.28414	0.136934	-1.96785	7.71821	7.37739	8.08308	8.017	8.38495	7.39023	7.18703	5.86497	6.0261	9.83585	8.85923
7948316	OR10W1	NM_207374	0	6.15169e-05	0.00150093	1.58904	0.893043	-1.0171	5.94803	5.81142	5.66413	5.64294	5.56431	5.73035	5.85579	6.5064	6.49816	5.07712	5.05266
7925737	OR11L1	NM_001001959	0	0.00011709	0.00359094	1.69491	0.468365	-1.1327	5.91482	5.68558	5.59544	5.68136	5.32975	5.7725	5.68558	6.54552	6.56238	4.90522	4.72546
8157014	OR13C8	NM_001004483	0	0.000121318	0.00461281	1.42124	0.0109247	1.47721	3.97527	3.97527	3.70928	3.97527	3.79273	4.03807	3.97096	4.7991	4.67478	3.4124	3.97527
8106252	HEXB	NM_000521	0	5.62326e-05	6.15368e-05	-4.11395	0.139751	-1.44254	7.17656	7.45403	7.8675	7.39836	7.53062	7.21592	7.28274	6.63504	6.82855	9.45849	8.92987
7919625	HIST2H2BC	NR_036461	0	0.0011591	0.00293506	3.37388	0.469869	1.31723	10.3037	9.65625	9.65284	9.45633	9.01649	9.65625	9.83972	10.9057	10.604	7.90011	8.29761
8163960	OR1L8	NM_001004454	0	0.000242345	0.00252836	1.73511	0.363415	1.16713	5.99508	5.83274	5.82678	6.09131	5.69217	5.69727	5.61471	6.70529	6.59444	5.02641	5.24937
8178833	HLA-DOB	NM_002120	0	0.0306745	0.00830941	2.63556	0.128857	1.83419	6.32555	6.34195	6.8334	6.43242	7.39411	6.55564	6.87726	6.14368	5.96732	5.28194	6.15708
8143627	OR2A1	NM_001005287	0	0.00294151	0.00587665	1.59234	0.110915	1.33323	6.21376	6.25186	5.91615	6.05089	5.7422	6.01579	5.98887	6.53457	6.51761	5.35449	5.76942
8129558	OR2A4	NM_030908	0	0.00500515	0.00820796	1.6878	0.141299	1.36993	5.32597	5.14336	4.93247	5.10416	4.66263	5.10759	5.10416	5.63386	5.5362	4.29919	4.75329
7908204	HMCN1	NM_031935	0	3.04549e-05	1.19581e-05	-4.50842	0.0610626	-1.50189	4.47248	4.40907	4.06699	4.31437	4.04202	4.37032	4.56749	5.02926	4.91732	6.49301	5.90624
8143629	OR2A9P	NR_002157	0	0.00496136	0.00451592	1.5149	0.0663826	1.33699	6.65635	6.59203	6.21574	6.5585	6.39993	6.41686	6.48765	6.81706	6.79477	5.87607	6.29506
7938170	OR2AG1	NM_001004489	0	0.000831817	0.00405257	1.80288	0.877012	1.03027	6.64915	6.70311	6.35788	6.33931	6.15135	6.56473	6.62538	7.14488	7.07899	5.63411	5.67713
8117741	OR2H2	NM_007160	0	3.53366e-05	0.000441813	1.98863	0.85494	-1.02818	7.75446	7.72033	7.4685	7.51937	7.27612	7.55012	7.51559	8.37986	8.44356	6.55173	6.51164
8117716	OR2J2	NM_030905	0	3.67831e-11	6.56069e-09	1.29422	0.243273	1.01341	4.05693	4.0461	4.0461	4.0461	4.03893	4.03798	4.0461	4.63197	4.66556	3.67338	3.69259
8146243	HOOK3	NM_032410	0	0.000225576	0.000545067	-2.85343	0.0343854	-1.83367	6.88316	6.90131	7.02812	7.48358	7.39097	6.92798	6.99154	5.8905	6.12039	8.59936	7.72463
8016463	HOXB6	NM_018952	0	0.000492809	7.31682e-05	-2.79558	0.000618015	-2.62268	5.57098	5.21054	5.43042	5.62663	5.27042	5.67215	5.57098	5.86928	5.79719	6.96202	5.57098
8101648	HSD17B11	NM_016245	0	0.000673656	0.00635846	-3.30476	0.573877	1.27475	6.06687	6.43599	7.2683	6.48595	7.01289	6.08255	6.35693	5.08697	5.11541	8.25448	8.60469
7939932	OR4C6	NM_001004704	0	6.88438e-06	0.000619811	1.45556	0.171412	-1.13765	5.34575	5.34575	5.28658	5.14943	5.34575	5.42773	5.34575	6.00266	6.12697	4.77939	4.59333
7940187	OR4D11	NM_001004706	0	0.000362766	0.00536434	1.50023	0.885028	1.02045	5.00824	4.86512	4.83727	4.83727	4.52071	4.86395	4.82666	5.50642	5.4259	4.23757	4.26678
7973012	OR4K2	NM_001005501	0	0.000335071	0.00459024	1.55096	0.148048	1.25906	4.26582	4.15574	4.19736	4.45084	4.16437	3.9781	4.34372	4.93245	5.06941	3.58911	3.92147
7973020	OR4Q2	ENST00000357151	0	0.00102663	0.00375306	1.52737	0.0639532	1.33528	5.54983	5.55492	5.45512	5.55474	5.18738	5.54983	5.60943	6.08598	6.00086	4.88341	5.30056
7937950	OR51D1	NM_001004751	0	0.000486042	0.00133928	1.75085	0.102596	1.31077	5.25241	5.19205	4.94193	5.23276	5.24512	5.25241	5.46917	5.75613	5.88735	4.4185	4.80891
7946013	OR51G1	NM_001005237	0	0.000194761	0.00637159	1.6224	0.55125	-1.10996	5.2763	5.46483	5.1668	4.89597	5.24571	5.32564	5.36584	6.16903	6.07781	4.5506	4.40008
7937984	OR51L1	NM_001004755	0	1.57454e-05	0.00022586	1.50619	0.00447352	1.38	5.2763	5.2763	5.2763	5.28973	5.19635	5.05769	5.2763	5.95983	5.89941	4.64466	5.10933
7946087	OR52H1	NM_001005289	0	0.00483541	0.00827212	1.56553	0.324433	1.18836	5.22369	5.22369	5.16378	5.24534	4.89104	4.94288	5.40078	5.58247	5.5536	4.50923	4.7582
7938076	OR52W1	NM_001005178	0	0.000201912	0.0034334	1.78123	0.618129	-1.09631	6.79619	6.63265	6.33485	6.60322	6.23955	6.56013	6.656	7.4172	7.34887	5.71321	5.58055
7938049	OR56B1	NM_001005180	0	0.00131208	0.00306843	1.6808	0.352168	1.16738	5.47863	5.69104	5.74313	5.73198	5.6684	6.016	5.59192	6.1098	6.25971	4.95387	5.17714
7939946	OR5D18	NM_001001952	0	0.000155521	0.00328027	1.68873	0.525685	-1.11177	6.14753	5.99593	5.88079	5.69471	5.68032	5.86568	5.77213	6.74092	6.57058	5.1065	4.95364
7938261	OR5E1P	NR_027711	0	0.000126527	0.000463752	1.5268	0.0014114	1.5887	4.07402	4.2996	4.19898	4.29561	4.17766	4.2996	4.35043	4.73092	4.8281	3.63176	4.2996
7939971	OR5J2	NM_001005492	0	8.11528e-08	3.82884e-05	1.27872	0.0925615	-1.07166	4.34959	4.34959	4.34959	4.34959	4.25981	4.34959	4.38298	5.03857	5.00752	3.98683	3.88699
7948144	OR5M11	NM_001005245	0	0.00021707	0.00307393	1.66327	0.0773791	1.37006	5.12425	5.16415	5.09217	4.87691	4.71837	5.11541	5.11541	5.89853	5.9746	4.2955	4.74974
7948107	OR5W2	NM_001001960	0	0.00744715	0.00317281	1.99195	0.0559449	1.6073	4.37855	4.44138	3.97473	3.94661	3.85967	4.06391	4.24379	4.40404	4.51739	3.13562	3.82026
7955985	OR6C74	NM_001005490	0	0.000531283	0.00217689	1.7727	0.397332	1.15589	4.32359	4.55639	4.32359	4.26703	4.08598	4.47582	4.10633	4.99203	4.88051	3.47959	3.68859
8081067	HTR1F	NM_000866	0	2.90265e-06	4.72646e-07	-6.04745	2.00974e-06	-6.86215	5.3439	5.18756	5.21567	4.89155	5.04036	5.2471	5.15755	5.75318	5.81593	7.75114	4.97248
8033738	OR7G3	NM_001001958	0	0.000195043	0.00799721	1.43949	0.122644	-1.25946	5.60895	5.8254	5.60825	5.60895	5.33061	5.60895	5.62766	6.16323	6.21664	5.07712	4.74431
8084275	HTR3C	NM_130770	0	0.0018302	0.00494545	2.08497	0.207691	1.39671	6.26212	5.79866	5.39783	5.85326	5.60148	5.75649	5.85326	6.62087	6.58457	4.72899	5.21103
7944838	OR8G5	NM_001005198	0	0.00138542	0.00284827	1.79265	0.113854	1.36471	3.99686	4.25409	3.88594	4.07601	3.63347	3.97851	3.97851	4.59975	4.52493	3.12982	3.57841
7939969	OR8H3	NM_001005201	0	2.09143e-05	0.00031333	1.79752	0.25046	1.15948	3.92548	3.60184	3.78819	3.88844	3.70221	3.77612	3.62841	4.57612	4.7245	2.91266	3.12614
7940112	OR9Q2	NM_001005283	0	1.014e-05	5.10831e-05	1.75196	0.0538961	1.2166	6.72071	6.75525	6.78338	6.59291	6.69404	6.79843	6.87964	7.33358	7.41663	5.93736	6.22022
8139592	HUS1	NM_004507	0	0.000498236	0.00144844	-2.08442	0.17821	-1.33219	6.57859	6.72043	7.14766	6.88931	7.09541	6.88931	6.74181	6.01787	6.19324	7.92572	7.51192
7945040	HYLS1	NM_145014	0	0.00493401	0.00291541	-3.87871	0.155059	-1.89622	4.66465	5.13401	5.50015	5.83809	5.96153	5.20556	5.3846	4.65688	4.79434	7.33966	6.41653
8016336	OSBPL7	NM_145798	0	0.000386144	0.00783603	1.45929	0.932516	1.01199	6.89845	6.81919	6.62534	6.54218	6.67724	6.95625	6.74601	7.39958	7.44279	6.20682	6.22402
8040163	IAH1	NM_001039613	0	0.000105236	0.0069729	-2.34106	0.174832	-1.56912	7.81479	7.977	8.36562	8.20561	8.66564	7.89176	7.84998	5.80088	6.10188	9.33722	8.68727
7958620	IFT81	NM_014055	0	0.000630941	0.000713486	-6.33982	0.509549	-1.34488	5.27481	4.99016	5.85678	5.72977	6.47906	5.62219	5.56265	4.80726	4.89503	8.3095	7.88202
8147573	OSR2	NM_001142462	0	2.09644e-05	0.00279058	-1.26966	3.979e-05	-1.89292	5.76287	5.81738	5.81738	5.62692	5.80384	5.76612	5.87257	6.31054	6.31255	6.12545	5.20483
7938707	OTOG	AK128214	0	0.00025377	0.00417446	1.57711	0.916359	-1.01585	5.96436	5.84401	5.6096	5.66594	5.49067	5.70592	5.62617	6.37015	6.44378	5.04367	5.02098
7918504	OVGP1	NM_002557	0	0.000168257	0.0017968	1.51376	0.840983	1.02369	5.77128	5.61498	5.57706	5.47292	5.61498	5.80834	5.57129	6.12496	6.2591	5.03484	5.06862
8011499	P2RX1	NM_002558	0	0.000265773	0.00286009	1.99611	0.787194	-1.0589	6.41941	6.22758	6.19585	6.23716	5.72327	6.31444	6.29867	7.12527	7.04974	5.20515	5.12258
8091523	P2RY13	NM_176894	0	0.000140154	0.0015827	1.4756	0.00257016	1.60236	4.33749	4.16568	4.43093	4.27356	4.24894	4.17824	4.09793	4.89499	4.94405	3.68624	4.36644
7965681	IKBIP	NM_153687	0	8.42045e-05	3.41434e-05	-5.04573	0.0136713	-2.12095	5.59426	6.14509	6.37062	6.10097	6.1131	6.18843	5.87291	5.68499	5.55362	8.39012	7.3054
8168393	PABPC1L2B	NM_001042506	0	5.18201e-05	0.000897683	1.56049	0.288259	1.13064	6.20941	6.46	6.38405	6.2372	6.48128	6.46583	6.42918	7.05087	7.17111	5.73899	5.91613
7915207	PABPC4	NM_001135653	0	0.000895629	0.000760786	-1.74265	0.376956	-1.13008	7.14743	7.31304	6.97041	7.29425	7.39239	7.30588	7.31475	7.75754	7.78013	8.04959	7.87316
7977344	PACS2	NM_001100913	0	0.000274944	0.00244624	1.61949	0.979219	1.00374	6.08804	5.776	5.66559	5.72397	5.65707	5.90467	5.82519	6.41715	6.40477	5.11025	5.11563
7912937	PADI2	NM_007365	0	2.29229e-05	0.00106359	1.37537	0.78497	1.02259	5.47334	5.6377	5.3879	5.59213	5.56273	5.59008	5.59213	6.16803	6.18224	5.08818	5.12041
8052940	PAIP2B	NM_020459	0	8.92933e-05	0.00021764	1.81812	5.94223e-05	2.63921	5.0258	5.0258	4.92228	5.0258	4.69787	5.0258	4.94364	5.57318	5.4591	4.08998	5.49009
7942769	PAK1	NM_001128620	82	0.000906964	0.0061099	1.65645	0.0682128	1.44965	5.99357	5.96115	5.97094	5.91082	5.49039	6.04988	5.99357	6.72424	6.69094	5.18195	5.71766
8098263	PALLD	NM_001166108	0	0.000712324	0.000411404	-1.9873	0.561892	-1.09204	4.9341	5.05304	5.07121	5.0341	4.8639	4.92165	4.61811	5.20261	5.30025	5.91883	5.7918
8014891	IKZF3	NM_012481	0	0.000250373	0.00281744	2.74959	0.0910896	1.79126	8.1487	8.22375	8.50144	8.2538	8.93676	8.20593	7.91336	6.23635	6.08496	6.85275	7.69373
8060722	PANK2	NM_153638	0	0.00188081	0.00630162	-1.20548	0.0102966	-1.2503	7.73284	7.64564	7.77748	7.81537	7.77033	7.74255	7.87246	8.06678	8.06698	8.03484	7.71257
8150908	IMPAD1	NM_017813	0	0.000283096	0.000825765	-2.74843	0.607046	-1.1375	6.1326	6.40133	6.82014	6.26719	6.50345	6.08321	6.21528	5.40168	5.63266	7.80478	7.61892
8073662	PARVB	NM_001003828	3	0.000340689	0.00216242	1.2908	0.0261576	1.22274	6.42358	6.43748	6.2564	6.49647	6.43748	6.4631	6.43748	6.77191	6.83416	6.05344	6.34356
8170488	PASD1	NM_173493	2	7.31717e-06	0.000835859	1.32867	0.0165836	1.23499	4.49124	4.4968	4.3967	4.32311	4.48907	4.47877	4.48907	5.25234	5.13905	4.04213	4.34663
8060205	PASK	NM_015148	1	0.00111365	0.00382352	1.48879	0.0820085	1.28627	6.39127	6.2091	5.97613	6.18462	6.24695	6.32308	6.32307	6.7671	6.70653	5.66218	6.02537
8049246	INPP5D	NM_001017915	0	0.00196009	0.00204355	2.21652	0.0437831	1.71996	7.87898	7.69046	7.84875	7.65176	8.36747	7.89836	7.9068	7.02662	6.78683	6.7435	7.52587
8035694	PBX4	NM_025245	0	0.000140223	0.00062385	1.57114	0.844973	-1.02091	7.01458	7.15399	6.98876	6.94534	6.80096	7.07721	7.04773	7.35253	7.39695	6.35227	6.32241
7969835	PCCA	NM_000282	2	0.000942994	0.000923064	-1.95127	0.483448	-1.12674	5.61633	5.94381	5.94649	5.86714	6.18823	5.76324	5.94381	5.62315	5.648	6.86	6.68784
8114767	PCDH1	NM_032420	0	0.000783696	0.00522245	1.6403	0.751497	1.05546	6.83777	6.63905	6.44216	6.53232	6.33738	6.78958	6.63873	7.25982	7.20166	5.88847	5.96634
7985777	ISG20	NM_002201	0	0.00031358	0.00019953	2.23567	0.19814	1.23877	8.08345	8.00613	7.69214	7.71704	7.71704	7.71704	7.70005	7.998	8.02337	6.64399	6.9529
8176400	PCDH11Y	NM_032971	0	0.000162661	0.00500566	1.37062	0.0753636	1.24111	4.8473	4.8473	4.73619	4.83627	4.6805	4.84098	5.02439	5.45201	5.58147	4.3756	4.68722
8138922	KBTBD2	NM_015483	0	0.00346848	0.00815921	-2.30356	0.281152	-1.42332	6.38756	6.74389	7.40549	6.76071	6.992	6.73029	6.5863	6.04256	5.77098	8.00476	7.4955
8067839	KGFLP1	NR_003674	0	5.96383e-06	7.95806e-07	-31.6466	1.21222e-05	-21.2057	4.57219	3.92951	3.6957	3.76052	3.76418	3.9716	3.76418	5.06075	4.86031	8.90653	4.50015
8155530	KGFLP2	NR_003670	0	0.00120962	0.000812949	-2.04435	0.0073254	-1.87811	5.04202	4.68789	4.58416	4.49166	4.56926	4.74072	4.68282	5.52792	5.34858	5.71715	4.80787
8108716	PCDHB16	NM_020957	0	0.00100798	0.00173181	-1.61852	0.0020074	-1.85948	5.21879	4.95886	4.81509	5.00568	5.08497	4.84667	4.88661	5.57494	5.57481	5.66849	4.77359
8140620	PCLO	NM_033026	0	0.000120534	0.00557486	1.30594	0.0153635	1.33008	4.74241	4.68991	4.66448	4.66448	4.45784	4.58281	4.66448	5.34835	5.22844	4.25297	4.66448
8148448	KHDRBS3	NM_006558	0	0.000720857	0.000168628	-2.70343	0.0147265	-1.79132	5.9069	5.9069	5.83128	5.65248	5.38092	5.75702	5.9069	6.41056	6.24155	7.19799	6.35697
7922268	KIFAP3	NM_014970	0	0.000372058	0.000964073	-2.96405	0.0193742	-2.22057	6.28785	6.69946	6.88789	6.74484	7.0261	6.32078	6.49052	5.54465	5.28025	8.20435	7.05342
8025633	PDE4A	NM_001111307	1	4.28701e-06	0.000264322	1.41093	0.476772	-1.052	6.10341	6.04679	5.86835	6.03509	6.00411	6.04749	6.03509	6.68961	6.64501	5.5234	5.45027
7954136	PDE6H	NM_006205	0	0.000209196	0.00216658	1.7855	0.339877	1.18118	4.79263	4.47875	4.57263	4.81307	4.34504	4.60926	4.78757	5.49102	5.49655	3.7921	4.03232
8136179	KLHDC10	NM_014997	0	0.00120215	0.00536164	-4.28627	0.814205	1.12549	5.55595	5.27968	6.1044	5.83677	6.18798	5.10121	4.78844	4.03044	4.37221	7.65035	7.8209
7991173	KLHL25	NM_022480	0	3.25452e-06	3.45712e-05	2.10527	0.712231	-1.04155	6.37546	6.20045	6.2045	6.10613	6.01416	6.22373	6.28288	7.03269	7.01279	5.12704	5.06832
8115099	PDGFRB	NM_002609	163	0.00104104	0.00382037	-1.74116	0.00106207	-2.52201	6.00161	5.65736	5.70169	5.80647	5.6389	5.95245	6.13124	6.57152	6.57759	6.64144	5.30687
8140878	KRIT1	NM_194455	0	0.000207587	0.004453	-2.36016	0.435044	-1.25634	7.04757	6.84469	7.52159	7.47407	7.57629	7.11914	6.95704	5.52582	5.73147	8.45894	8.1297
7915910	PDZK1IP1	NM_005764	1	0.000222562	0.00275713	1.62855	0.665554	1.06662	6.71096	6.69571	6.31114	6.57471	6.36588	6.54446	6.59701	7.33675	7.20772	5.83925	5.9323
8149725	PEBP4	NM_144962	5	0.000126995	0.00274241	1.39466	0.956859	-1.00548	5.83681	5.96853	5.88871	5.71317	5.9403	5.9403	6.04958	6.4524	6.4524	5.42543	5.41755
8069156	KRTAP10-11	NM_198692	0	0.00108023	0.003334	2.27725	0.574714	1.15847	7.37423	7.29737	6.95069	7.14439	6.60544	7.36497	7.1992	7.93013	7.91356	5.94646	6.15868
7897648	PEX14	NM_004565	0	0.000372488	0.0047507	1.48171	0.983664	1.00272	7.34114	7.11433	7.02551	6.96713	6.90463	7.10379	7.10555	7.6296	7.69194	6.51304	6.51695
8100966	PF4	NM_002619	8	0.000399995	0.00852689	1.47044	0.994111	1.00108	6.81214	6.66215	6.58869	6.60688	6.32729	6.71983	6.72222	7.3338	7.31366	6.07792	6.07948
8139276	PGAM2	NM_000290	0	0.000604831	0.00504215	1.6426	0.38075	1.16492	7.03313	6.97621	6.57168	6.93387	6.70656	6.97621	7.03615	7.64112	7.61211	6.17456	6.39479
7924977	PGBD5	NM_024554	0	6.55402e-05	0.00768048	1.39146	0.235084	-1.16595	5.07092	4.78525	4.86953	4.89808	4.96809	4.99902	5.16491	5.78703	5.70322	4.48851	4.26701
8070782	KRTAP10-5	NM_198694	0	0.00204975	0.00697228	2.16443	0.859259	1.05109	6.88374	6.96783	6.40584	6.54764	6.13423	6.85676	6.67679	7.37591	7.38863	5.52499	5.59688
8010271	PGS1	NM_024419	0	0.000723351	0.00490844	1.44837	1	1	6.19643	6.13444	6.00268	5.90743	6.10396	6.32372	6.13444	6.56493	6.54511	5.5803	5.5803
8062213	PHF20	NM_016436	0	0.00117452	0.0078085	-1.33853	0.479641	1.08128	7.20257	7.23916	7.50543	7.23916	7.30675	7.23916	7.14622	6.97135	6.99728	7.689	7.80174
8173009	PHF8	NM_015107	2	0.00189678	0.00402993	1.50314	0.0208839	1.46349	6.06741	6.09024	5.95524	5.81976	6.09077	6.09733	6.27916	6.52624	6.52946	5.46915	6.01856
8069808	KRTAP27-1	NM_001077711	0	0.000874338	0.00327312	2.08392	0.573984	1.14002	5.89873	5.66311	5.55263	5.36601	5.38385	5.79103	5.99404	6.42319	6.42824	4.6049	4.79396
7927694	PHYHIPL	NM_032439	0	7.16489e-06	0.00593821	1.48041	2.4894e-06	6.28049	4.53443	4.60581	4.42479	4.30549	4.27127	4.60581	4.60581	5.04895	5.10947	3.91306	6.56394
7950838	PICALM	NM_007166	0	0.0123155	0.00586195	-1.50917	0.106685	-1.29436	9.24611	9.18652	9.43183	9.11282	9.18652	8.97606	9.01039	8.93881	8.97319	9.75808	9.38584
7899244	PIGV	NM_017837	0	2.06907e-07	0.000981828	-1.12498	1.7959e-06	-1.51512	6.5778	6.53817	6.53817	6.53817	6.50822	6.47875	6.50819	7.00079	6.99469	6.69668	6.09724
7945657	KRTAP5-4	NM_001012709	0	0.00123536	0.00619733	2.12191	0.717094	1.10213	7.786	7.58486	7.34171	7.93086	7.0945	7.59632	7.59632	8.56432	8.32927	6.47615	6.61644
8026954	PIK3R2	NM_005027	1	0.000405179	0.00567947	1.39246	0.820204	-1.02665	6.32569	6.30232	6.21894	6.22788	6.1485	6.4981	6.4239	6.77553	6.81561	5.82884	5.7909
7937709	KRTAP5-6	NM_001012416	0	0.00106933	0.00282285	2.13628	0.986674	-1.00388	7.09631	7.2964	7.10915	6.82803	6.58962	7.09832	7.20864	7.64016	7.49178	5.93725	5.93167
7942255	KRTAP5-7	NM_001012503	0	0.00118797	0.0016284	3.01901	0.429911	1.27966	9.58305	9.90819	9.31662	9.4477	8.91319	9.61764	9.73229	10.2511	10.1139	7.90859	8.26436
8050548	LAPTM4A	NM_014713	0	2.26225e-06	2.85573e-05	-5.69543	0.0316658	-1.90369	8.48361	8.57326	9.01098	8.55574	8.55574	8.14526	8.43542	6.12384	5.88745	11.047	10.1182
8075026	PIWIL3	NM_001008496	2	0.000160411	0.00464393	1.43701	0.152918	1.20696	4.4865	4.78369	4.54451	4.57537	4.51723	4.57537	4.79266	5.42525	5.31379	4.08769	4.35908
7943240	PIWIL4	NM_152431	3	0.000570391	0.00246292	-1.63297	0.00383952	-1.81675	5.20992	4.91247	4.88755	5.02154	4.73889	4.8861	4.84173	5.8008	5.66393	5.63581	4.77446
8002629	PKD1L3	NM_181536	0	7.40406e-05	0.0024642	1.4476	0.495417	1.07937	4.51063	4.50566	4.43386	4.33826	4.18568	4.41429	4.41429	5.06401	5.18639	3.86672	3.97691
7987792	PLA2G4D	NM_178034	0	0.00108506	0.00778654	1.62282	0.723325	-1.06612	6.31728	6.14514	5.81499	5.85289	5.85289	6.03897	6.12574	6.52206	6.63504	5.32263	5.23025
8115734	LCP2	NM_005565	0	0.0257561	0.00653287	3.65638	0.0496045	2.89727	7.73347	7.12813	7.6575	6.82393	7.7277	6.87343	6.5355	6.39242	6.34078	5.34096	6.87565
7924682	LEFTY2	NM_003240	0	0.00135794	0.00341239	2.27507	0.146515	1.50606	8.09024	7.94087	7.7004	7.75394	7.23163	7.90595	7.8801	8.70992	8.63654	6.60025	7.19103
7971150	LHFP	NM_005780	0	9.46809e-05	1.53972e-05	-4.06364	0.000243522	-3.34551	6.57858	6.5826	6.27686	6.32154	6.02095	6.40278	6.42289	6.98636	7.04066	8.39509	6.65286
8039226	LILRA3	NM_006865	0	0.00202052	0.00508559	2.06619	0.564525	1.15549	6.64111	6.82019	6.32752	6.19748	6.13646	6.49949	6.70092	7.18682	7.09166	5.42777	5.63628
8062623	PLCG1	NM_002660	3	0.000676537	0.00283202	1.41578	0.0457227	1.28204	6.57126	6.41698	6.41084	6.20317	6.45873	6.35761	6.40875	6.90631	6.8322	5.90231	6.26076
7907090	LOC100128751	AY194294	0	0.000514906	0.00117657	2.00396	0.383134	1.17672	6.7053	6.713	6.44823	6.89253	6.32443	6.70741	6.67557	7.15157	7.27276	5.63521	5.86998
8116722	LOC100129033	AY358807	0	0.000273239	7.98536e-05	-2.96662	0.000938624	-2.61946	4.76287	4.78755	4.40596	4.76287	4.31335	4.48284	4.56782	5.32944	5.43077	6.15214	4.76287
8013068	PLD6	NM_178836	0	3.04436e-05	0.000106473	1.44819	0.0214742	1.20318	7.31332	7.36198	7.14254	7.30794	7.30158	7.25451	7.27215	7.68287	7.6802	6.74489	7.01174
8156194	LOC100130433	AK096255	0	0.000321967	0.000326395	2.00711	0.0305394	1.46476	7.3915	7.3915	7.3915	7.25255	7.3915	7.52945	7.73612	7.98234	7.88132	6.43547	6.98613
8010978	LOC100130876	AK130278	0	1.90522e-06	2.89376e-07	-5.78744	1.70039e-05	-3.57097	5.48944	5.47514	5.53103	5.70289	5.37293	5.34889	5.66874	6.17619	6.21896	8.04565	6.20933
7991313	PLIN1	NM_002666	1	0.000888627	0.00716794	1.91003	0.585933	-1.13919	7.19834	6.91971	6.86081	6.81179	6.37772	6.94564	6.97619	7.54619	7.6605	5.93643	5.74842
7951140	LOC100131541	AY358248	0	0.000653193	0.000201006	-2.1493	0.0244658	-1.50628	5.44403	5.32601	5.47129	5.29496	5.44268	5.36297	5.02249	5.79796	5.92204	6.44164	5.85066
8083652	LOC100287290	AY070437	0	0.0041148	0.000843247	-3.23078	0.00576691	-2.97846	4.55321	4.39932	4.11732	4.97828	4.09017	4.34323	4.59906	5.07627	5.07926	6.13196	4.5574
7906133	PMF1	NM_007221	0	0.000223168	0.000946953	1.37101	0.689553	1.03236	7.13486	7.25153	7.02186	7.0146	7.16434	7.14283	7.16343	7.41649	7.44368	6.67239	6.71834
7970388	LOC284232	NR_027995	0	4.36336e-05	7.40898e-05	2.31558	0.0104186	1.59413	5.98062	5.86435	5.85988	5.79013	5.78551	5.83376	6.20448	6.62518	6.63287	4.69131	5.36408
8123155	PNLDC1	NM_173516	0	0.000990269	0.00775442	1.45338	0.718751	1.05155	5.24518	5.28015	4.8699	5.24518	5.22814	5.24518	5.24518	5.65914	5.77549	4.65472	4.72723
8170622	PNMA3	NM_013364	0	0.000128327	0.00275168	1.57598	0.972928	1.0047	6.27498	6.12343	5.90627	5.95817	5.89079	6.17788	6.03797	6.77182	6.8434	5.39653	5.4033
8037767	PNMAL1	NM_018215	0	0.000174164	0.00539064	1.56909	0.386697	-1.14861	6.30419	6.2621	6.02174	5.98418	5.85592	6.07535	6.12817	6.93897	6.75831	5.4403	5.24041
8052719	PNO1	NM_020143	0	0.000503558	0.00502659	1.56546	0.850991	-1.02913	6.13844	6.25354	6.02498	6.02498	5.72121	6.02498	6.02498	6.64122	6.59956	5.38385	5.34243
8039086	LOC284379	NR_002938	0	0.000667662	0.0018607	2.15937	0.229945	1.31816	5.50688	5.42935	5.2772	5.24649	4.83195	5.35315	5.48965	6.06298	6.10422	4.19434	4.59286
8142981	PODXL	NM_001018111	10	0.000565514	0.00142604	-1.8719	0.181947	1.27351	6.11074	6.16702	5.94446	5.83666	5.73064	6.11069	5.77239	6.20031	6.27402	6.85773	7.20654
8061706	POFUT1	NM_015352	2	1.50855e-09	2.00563e-06	1.09605	7.34149e-06	-1.10529	6.00144	6.00144	5.98826	6.00144	5.99194	6.00859	6.01574	6.25795	6.25353	5.86895	5.72453
7991258	POLG	NM_002693	1	9.46893e-05	0.00383437	1.34739	0.772754	1.02831	6.63933	6.66951	6.55038	6.47786	6.67556	6.7586	6.74867	7.23236	7.27484	6.21553	6.25581
8141795	POLR2J3	NM_001097615	0	0.000656619	0.00815545	-1.83411	0.206457	-1.35785	8.44649	8.31877	8.57019	8.09486	8.85132	8.46147	8.46147	7.50117	7.24443	9.33287	8.89154
8075024	POM121L10P	NR_024593	0	4.08406e-05	0.00290368	1.43028	0.429553	-1.09286	6.76584	6.70163	6.50464	6.56205	6.43276	6.6658	6.59619	7.32292	7.37153	6.08783	5.95972
8132840	POM121L12	NM_182595	0	0.000705981	0.00734129	1.66854	0.135517	1.35813	6.02324	6.0466	5.49608	5.70317	5.83292	6.00256	5.88155	6.73724	6.74868	5.11657	5.55819
7977270	LOC388022	AK131040	0	0.00134168	0.000417534	-3.06105	0.0533886	-1.72972	6.84386	6.34816	6.37913	6.64148	6.36069	6.30813	6.93392	7.26744	7.28412	8.15908	7.36854
8071049	LOC51152	AF172850	0	0.000192082	0.00315269	-2.66903	0.0682319	1.88805	6.4	5.7891	6.16529	6.16529	6.78182	5.98524	6.04645	5.40654	5.23051	7.60677	8.52367
8074867	POM121L1P	NR_024591	0	0.000265132	0.00760302	1.49525	0.803028	-1.03791	6.90779	6.72026	6.61509	6.64655	6.39278	6.75893	6.70664	7.39229	7.45602	6.09791	6.04422
8124495	POM121L2	NM_033482	0	8.38279e-05	0.00112314	1.49888	0.413245	-1.09184	4.26174	4.31315	4.31537	4.29558	4.10999	4.47503	4.37766	4.78688	4.79044	3.72304	3.59628
8071170	POM121L8P	NR_024583	0	7.92537e-05	0.00413138	1.35688	0.791831	1.02683	5.93781	6.03619	5.88309	5.85399	5.69379	5.93781	5.93781	6.56845	6.54788	5.45692	5.49512
8140433	POMZP3	NM_012230	0	0.00865686	0.00233127	-1.54903	0.0797672	-1.29016	6.75194	7.1578	7.07321	7.09652	7.09652	6.95305	7.06643	7.32904	7.28123	7.65929	7.29174
8141066	PON3	NM_000940	0	0.00157106	0.00786475	1.61339	0.0100446	1.82441	4.29719	4.47725	4.18534	4.3059	4.01117	4.50004	4.50424	5.12876	4.98471	3.63578	4.50321
8067844	POTED	NM_174981	0	1.39875e-05	0.00113046	1.4674	8.7941e-06	2.9908	4.0446	3.90084	3.79684	3.77666	3.74181	3.90084	3.87359	4.50524	4.59928	3.30891	4.88944
7960889	LOC653113	NR_024254	0	0.00108954	0.00132945	2.54611	0.180311	1.42976	7.50326	7.84457	7.25748	7.4855	7.01676	7.47265	7.6181	8.16912	8.04718	6.10861	6.62438
8055153	POTEF	NM_001099771	1	1.86254e-07	0.000304595	1.32547	6.71542e-08	3.73844	4.49978	4.50919	4.46022	4.59433	4.59433	4.59433	4.59433	5.04196	4.9628	4.143	6.04544
7995697	LPCAT2	NM_017839	0	5.52289e-05	1.28292e-05	-3.96102	0.00641868	-1.90859	5.25228	5.15734	5.07127	4.96887	4.71468	5.18773	5.16479	5.57491	5.69236	7.05972	6.12721
7972983	POTEM	NM_001145442	0	5.07299e-05	0.00226764	1.43659	4.29161e-05	2.51247	5.14194	5.1012	4.86757	5.14194	4.97038	5.14194	5.14194	5.6862	5.77494	4.54977	5.87888
7951596	POU2AF1	NM_006235	2	0.000310478	0.000485815	1.81792	0.854671	1.02489	7.44183	7.41449	7.10815	7.10061	7.18695	7.36229	7.23718	7.52914	7.50142	6.40221	6.43768
8037123	POU2F2	NM_002698	4	0.000298804	0.00079362	1.719	0.237046	1.17903	7.73425	7.72066	7.49638	7.50481	7.34498	7.65689	7.59741	8.06343	8.09547	6.79777	7.03537
7906017	POU5F1P4	NR_034180	0	0.000884627	0.00503553	1.79507	0.0505735	1.57354	7.40878	7.27235	6.85945	6.92463	6.85199	7.04332	7.08795	7.94434	7.94804	6.22003	6.87404
8132387	POU6F2	NM_007252	1	0.000482208	0.00415262	1.65105	0.122826	1.32124	6.22867	6.13117	5.95803	5.7701	5.995	6.18069	6.21325	6.78116	6.94807	5.34475	5.74665
8060101	PP14571	NR_024014	0	0.000493475	0.00367768	1.64939	0.88504	1.02349	6.85618	6.72711	6.64051	6.40735	6.47422	6.67166	6.84113	7.28224	7.2788	5.93781	5.9713
7984943	PPCDC	NM_021823	0	0.000183537	0.00626599	1.24585	0.674781	-1.03358	6.26947	6.32611	6.45851	6.30477	6.23104	6.30477	6.43115	6.7481	6.73977	6.01513	5.96747
8174610	LRCH2	NM_020871	0	3.05436e-06	5.56739e-07	-12.7949	0.000178123	-4.10703	3.8211	3.83642	3.51136	3.86009	3.39349	3.8178	3.40565	4.44554	4.49141	7.3412	5.3031
7987565	PPP1R14D	NM_017726	0	0.000304436	0.00163932	1.61913	0.790147	-1.03618	5.82676	5.63076	5.72233	5.54999	5.52441	5.76837	5.44011	6.1053	6.06586	4.94232	4.89104
8149264	PPP1R3B	NM_024607	0	0.000240173	0.00373419	1.5244	0.450106	1.11032	6.38944	6.24684	5.95273	6.25361	6.14206	6.25361	6.34564	6.93656	6.93791	5.61804	5.76901
7964602	LRIG3	NM_153377	0	1.29751e-05	1.80775e-06	-7.90129	7.92128e-05	-4.69701	4.84358	5.16258	4.92048	5.16258	5.06325	4.86496	4.58888	5.49766	5.62351	7.92585	5.6941
8099218	PPP2R2C	NM_020416	3	0.000180377	0.00314468	1.53439	0.264906	1.16867	5.24057	5.10025	5.04038	5.02747	4.85476	5.27631	5.09525	5.87615	5.82503	4.47304	4.69792
8152280	LRP12	NM_013437	0	0.00785401	0.00358347	-2.55163	0.447972	-1.26091	4.51387	5.00947	4.93384	4.89844	4.16494	4.9733	4.56658	5.24573	5.35959	6.07434	5.73988
8117243	LRRC16A	NM_017640	0	3.67324e-05	2.20067e-05	-2.33257	0.0253379	-1.37528	6.53845	6.21528	6.45993	6.45993	6.45993	6.3851	6.24101	6.13848	6.06221	7.61616	7.15643
8023914	PQLC1	NM_025078	0	7.73033e-05	0.00101125	1.71287	0.433748	1.11575	7.35753	7.19924	7.11024	7.14817	6.90985	7.28933	7.19924	7.93214	8.02135	6.39695	6.55496
8033587	PRAM1	NM_032152	0	0.000455816	0.00528159	1.69994	0.525906	1.1247	7.12796	7.07611	6.79179	6.75994	6.62991	7.08985	6.97253	7.77453	7.7448	6.15567	6.32521
7912561	PRAMEF10	NM_001039361	0	7.22577e-05	0.00216366	1.55542	0.435255	-1.10794	6.43822	6.52398	6.34727	6.68577	6.2674	6.40007	6.42684	7.20211	7.1107	5.80406	5.65618
7898026	PRAMEF16	NM_001045480	0	8.68154e-05	0.00615571	1.45229	0.333065	-1.14192	5.19222	5.12729	5.06766	5.21854	4.86577	5.1139	5.28275	5.84101	5.98201	4.58569	4.39423
7898048	PRAMEF17	NM_001099851	0	2.77693e-05	0.00248954	1.47307	0.179133	-1.18099	5.42975	5.30975	5.23512	5.4466	5.11029	5.30975	5.41837	6.0907	6.1433	4.76397	4.52398
7897991	PRAMEF7	NM_001012277	0	7.50183e-05	0.00509894	1.57142	0.73152	-1.05464	7.16084	7.04235	6.72297	7.0395	6.79352	7.04235	7.10944	8.0022	7.97375	6.33521	6.25846
8147079	LRRCC1	NM_033402	0	0.000283895	0.000482668	-4.54892	0.764161	-1.1076	4.96705	4.93932	5.66055	5.23465	5.70958	4.8036	5.04278	4.4909	4.39142	7.37946	7.23202
8051012	PREB	NM_013388	2	0.00174343	0.00815823	1.72363	0.969148	-1.00794	7.22073	6.93069	6.83481	6.77298	6.54005	7.01558	7.02806	7.48877	7.47503	6.12068	6.10928
7927803	LRRTM3	NM_178011	0	6.691e-05	1.0296e-05	-5.72841	4.00256e-05	-6.54961	5.36963	5.45346	4.85608	5.39989	5.06245	5.4064	5.4064	5.72696	5.71873	7.79732	5.08591
7987650	LTK	NM_002344	0	2.12479e-05	0.000128593	2.10223	0.0294756	1.42427	6.30024	6.14757	6.06225	5.89566	5.94984	6.14879	6.15395	7.10591	6.96867	5.02212	5.53235
7981013	PRIMA1	NM_178013	1	0.000560851	0.00516967	1.76658	0.698155	1.07897	6.05342	6.04214	5.83804	6.06491	5.57519	6.07073	6.1849	6.72798	6.84663	5.15466	5.26431
8123760	LY86-AS	NR_026970	0	0.000189593	0.000278495	4.73982	0.252426	1.46728	10.0382	10.0237	9.59245	9.65911	9.66173	10.1472	10.5335	10.9235	10.899	7.70601	8.25915
8175369	MAP7D3	NM_024597	0	0.000682975	0.00605792	-2.77044	0.61841	-1.19848	6.41054	6.97194	6.94827	7.25866	7.60609	6.79802	6.99291	5.35289	5.68032	8.46818	8.20697
8176460	PRKY	NR_028062	0	0.000118725	0.0017559	1.39122	0.00300549	1.48579	5.51536	5.61014	5.61014	5.39306	5.44711	5.42085	5.61014	6.15759	6.08804	5.03891	5.61014
8050160	MBOAT2	NM_138799	0	2.08465e-05	8.06119e-06	-6.57798	0.0556214	-1.6375	4.75604	4.65272	4.71563	4.85006	4.19313	4.46863	4.85006	5.28466	5.31776	7.35854	6.64704
8064859	PROKR2	NM_144773	1	1.14003e-06	6.37977e-05	1.39407	0.0248974	-1.15928	5.67955	5.5582	5.5582	5.53944	5.54422	5.59884	5.63178	6.13732	6.05719	5.10787	4.89465
8013341	MFAP4	NM_001198695	0	0.00636359	0.00352961	-2.25903	0.10582	-1.59109	5.26851	5.41093	4.99097	4.84293	4.60239	5.15478	5.18523	5.91396	5.82814	6.24081	5.57079
7955250	PRPF40B	NM_012272	0	4.68497e-05	0.00106364	1.31556	0.582783	1.03982	6.50957	6.3829	6.48661	6.50957	6.50023	6.5589	6.61691	7.01101	6.93508	6.11357	6.1699
8083656	MFSD1	NM_022736	0	0.000164993	0.000394256	-6.49687	0.0791597	-2.23329	7.2813	7.37996	7.83311	7.6751	7.94068	6.94043	6.90272	5.86755	5.44235	10.1216	8.96247
8160274	MGC24103	AK021795	0	0.000970907	0.000143134	-5.90853	0.00103871	-5.44386	3.89536	4.09909	3.74303	4.18546	4.36873	3.89193	4.74846	4.78149	4.58277	6.69595	4.25132
8117547	PRSS16	NM_005865	0	0.000349232	0.00426056	1.58541	0.940871	-1.01134	5.84357	5.81341	5.4713	5.67576	5.42628	5.7173	5.67576	6.26343	6.36803	4.99563	4.97936
7971345	MGC5590	ENST00000400419	0	7.03904e-05	0.000117155	2.27316	0.0602784	1.37175	6.39847	6.23727	6.10417	6.10417	5.96995	6.0803	6.33139	6.85676	6.74696	4.9904	5.44642
7998861	PRSS33	NM_152891	0	6.09529e-05	0.00116418	1.6133	0.921866	1.01229	6.87241	6.86943	6.62843	6.87044	6.75569	6.93263	7.04275	7.56308	7.62501	6.1631	6.18072
7906978	MGST3	NM_004528	0	0.000139245	8.34491e-05	-7.31272	0.0454776	-2.19951	7.73304	7.71289	7.96735	7.76274	8.57208	7.83771	7.4169	7.06115	7.15547	10.7279	9.59076
7938485	MICAL2	NM_014632	0	0.002796	0.000497276	-3.1123	0.00478813	-2.7254	5.91439	5.77615	5.75386	5.21653	5.23644	5.48897	5.51605	6.05217	6.14151	7.19546	5.749
8175706	MIR105-1	NR_029521	0	0.000175979	0.000539757	2.06146	0.0789249	1.38756	5.76004	5.63193	5.63193	5.61263	5.25446	5.79306	5.62617	6.40702	6.35037	4.57208	5.04462
8044584	PSD4	NM_012455	0	5.28978e-06	3.59611e-05	1.7647	0.606364	1.04484	6.50439	6.65951	6.50057	6.43391	6.4719	6.6387	6.50057	7.16594	7.07005	5.71051	5.7738
8175708	MIR105-2	NR_029522	0	0.000556735	0.000782089	2.13409	0.0743805	1.45138	5.89167	5.66093	5.63643	5.59116	5.35531	5.92524	5.63067	6.34484	6.21871	4.57658	5.114
7995866	MIR138-2	NR_029680	0	0.000704556	0.00451806	2.00596	0.898686	1.03002	6.058	5.92774	5.51288	5.69161	5.51751	5.74059	6.11647	6.57098	6.67495	4.79068	4.83336
7918300	PSRC1	NM_032636	1	0.000111932	0.00137196	1.59159	0.0172865	1.45145	7.11789	7.12803	6.99239	6.81888	6.81881	7.08028	7.04576	7.81553	7.78088	6.32982	6.86732
7974366	PTGER2	NM_000956	11	3.48651e-05	0.000209109	-1.71188	4.81913e-05	-2.44898	5.54712	5.62531	5.54488	5.43252	5.71824	5.71824	5.71824	6.36139	6.36434	6.39052	5.09834
8157802	MIR181B2	NR_029782	0	3.03559e-05	8.19051e-05	2.2105	0.000625206	2.12908	5.43825	5.29159	5.0693	5.0514	5.10549	5.11541	5.11541	6.05515	6.07193	4.02518	5.11541
8094340	MIR218-1	NR_029631	0	0.000306716	0.000515224	-2.24572	9.43437e-05	-4.08466	4.97109	4.97109	4.92879	4.85186	4.63172	4.97109	5.27865	5.63112	5.50926	6.11065	4.08043
8172268	MIR222	NR_029636	0	2.21413e-05	1.43828e-05	-2.10119	0.0873044	-1.20175	5.0419	5.17467	4.87251	5.10213	4.93795	5.05059	4.99715	5.57481	5.62842	6.09648	5.83134
8079433	PTH1R	NM_000316	5	5.17512e-05	0.00265264	1.35563	0.547323	1.05759	6.39034	6.3998	6.23845	6.29652	6.18507	6.35008	6.42945	7.04546	6.91987	5.88814	5.96892
8049083	PTMA	NM_001099285	4	0.00187996	0.00395322	1.57354	0.113831	1.29291	6.13067	6.27228	5.97764	6.30041	5.92087	5.97699	5.96719	6.54702	6.56237	5.424	5.79462
8037640	MIR330	NR_029886	0	0.000380337	0.000432292	4.7352	0.135496	1.74534	8.5752	8.30415	7.9173	8.03172	7.42878	8.29202	8.10309	9.03416	9.08915	5.84975	6.65326
8174253	MORF4L2	NM_001142418	0	4.27798e-05	0.000187524	-3.77642	0.48569	-1.19873	6.98898	7.19678	7.41835	7.48623	7.68532	7.0211	7.07272	6.09854	5.92225	9.18409	8.92257
8090091	PTPLB	NM_198402	1	5.3699e-05	0.000126202	-1.92662	0.782012	-1.03336	7.10137	7.24128	7.36009	7.24213	7.50007	7.24213	7.24213	6.92313	6.85276	8.22167	8.17432
8041027	MRPL33	NM_004891	0	1.42766e-06	0.00627033	-2.31371	0.268718	-1.4134	9.03412	9.25817	9.77838	9.64224	9.73705	9.21714	9.22229	4.89531	5.27224	10.623	10.1238
7933379	PTPN20B	NM_001042357	0	0.000568991	0.00147048	1.53255	0.0399278	1.32484	4.11912	3.94168	3.75671	4.00455	4.09623	4.00455	3.98159	4.51717	4.40954	3.37042	3.77623
7947076	PTPN5	NM_006906	0	0.000339135	0.00859288	1.66547	0.973015	-1.00657	6.66191	6.64171	6.12932	6.49575	6.25891	6.52564	6.59341	7.48724	7.35859	5.73645	5.72701
7934326	MRPS16	NM_016065	0	0.000358991	0.00558319	-2.59537	0.582965	-1.20221	7.43981	7.60686	7.59305	8.03988	8.3312	7.60686	7.36751	5.97766	6.20561	9.08811	8.82242
8143433	MRPS33	NM_016071	0	0.00216703	0.00794059	-3.53547	0.429877	-1.46387	6.90641	7.34761	8.0085	7.95901	7.86201	6.84371	7.17742	5.85339	6.0498	9.26543	8.71564
7954143	PTPRO	NM_030667	1	7.90488e-05	0.000991344	1.38974	0.330245	1.08774	4.80835	4.70328	4.53503	4.67258	4.60126	4.72838	4.68307	5.18767	5.15443	4.20117	4.32251
8066347	PTPRT	NM_133170	4	2.72445e-05	0.000214552	1.8906	0.0127303	1.49294	5.60194	5.61566	5.37164	5.54845	5.34341	5.64307	5.65798	6.40489	6.50335	4.62146	5.19961
8083594	PTX3	NM_002852	10	6.06376e-05	0.000235893	-1.9017	0.000690129	-2.03855	4.5679	4.65457	4.60912	4.76328	4.36873	4.67547	4.76328	5.61348	5.64734	5.5562	4.52866
8012625	MYH13	NM_003802	0	0.00068553	0.000791086	-2.17946	0.000205705	-3.62294	4.72547	4.7305	4.72541	4.42402	4.36518	4.94772	4.7305	5.20969	5.23693	5.78809	3.93093
8139430	PURB	NM_033224	0	0.000808212	0.00240083	1.2656	0.67126	1.03026	7.62043	7.49552	7.52295	7.40394	7.47403	7.59198	7.56098	7.73088	7.73119	7.18444	7.22744
8069003	PWP2	NM_005049	0	0.000185344	0.00789669	1.48365	0.738933	1.05046	6.68435	6.36586	6.19752	6.4855	6.33037	6.36586	6.36586	7.32775	7.19144	5.83018	5.90121
8012696	MYH4	NM_017533	0	0.000292239	0.000196604	-2.64793	0.000318925	-3.29107	4.09587	3.75007	3.90639	3.72386	3.4734	3.73771	3.95258	4.69087	4.67012	5.21056	3.492
7928491	MYST4	NM_012330	0	0.00076193	0.00151829	-3.09079	0.00943107	-2.86363	7.0939	7.10225	7.3683	7.06597	7.98908	7.28889	7.19495	6.15745	5.98235	8.92845	7.41061
8141872	NAPEPLD	NM_001122838	0	5.50346e-05	2.84301e-05	-6.64738	0.0153396	-2.3023	5.1666	5.04834	5.34244	5.54184	5.47666	5.14906	4.69191	4.52736	4.5486	7.93519	6.73212
8006298	RAB11FIP4	NM_032932	0	0.000583228	0.000604776	1.52625	0.0606735	1.23619	6.4904	6.32875	6.32041	6.17855	6.32875	6.43225	6.26743	6.66674	6.59292	5.72523	6.03113
8093578	NAT8L	NM_178557	0	0.0019666	0.00527567	2.23315	0.773301	1.08309	6.79036	6.46743	6.07369	6.3863	5.94866	6.50069	6.60058	7.09424	7.08075	5.2363	5.35146
7904500	NBPF1	ENST00000436832	0	3.45779e-07	0.00288194	-2.23389	0.108169	-1.54867	11.0803	10.6998	11.1166	10.6205	11.0797	10.9126	10.557	6.24348	6.62082	12.0262	11.3952
7904506	NBPF10	NM_001039703	0	2.97082e-07	0.00202204	-2.32306	0.0775559	-1.62028	10.9959	10.6151	11.0348	10.5877	11.0362	10.7842	10.4875	6.15907	6.53613	12.0077	11.3114
7919412	NBPF11	NM_183372	0	4.66819e-06	0.000786373	-2.55898	0.0517697	-1.6759	8.69175	8.41482	8.84491	8.37645	8.92846	8.57697	8.30189	6.05477	5.95418	9.94632	9.20138
7991917	RAB40C	NM_021168	1	0.000576233	0.00767145	1.61347	0.510405	-1.12598	6.41294	6.31883	6.02203	6.21074	5.8546	6.25491	6.16849	6.85835	6.79082	5.48734	5.31616
8000616	RABEP2	NM_024816	0	4.15181e-05	0.0081273	1.26795	0.107546	1.17181	6.24264	6.23019	6.19207	6.0726	6.01046	6.22068	6.20025	6.86473	6.97468	5.82449	6.05322
7978239	RABGGTA	NM_004581	0	0.000825722	0.00298621	1.65082	0.941896	1.01133	6.37069	6.37069	6.32215	6.09531	6.24306	6.60091	6.46397	6.85901	6.73081	5.62922	5.64547
7904569	NBPF14	ENST00000310701	0	5.49657e-08	0.00240513	-2.26723	0.0776827	-1.62166	11.3152	10.8869	11.2883	10.993	11.3955	11.0193	10.7392	5.43284	5.16159	12.272	11.5745
8147065	RALYL	NM_173848	1	0.000691322	0.00833435	1.4625	0.170315	1.23538	4.60005	4.7102	4.434	4.36751	4.42708	4.64226	4.73588	5.30151	5.1839	4.01113	4.31608
8132660	RAMP3	NM_005856	3	0.00351856	0.00427888	1.82796	0.175061	1.33632	6.23085	6.35408	6.08944	6.13665	5.84655	6.50081	6.16698	6.59503	6.75184	5.31911	5.73737
8003773	RAP1GAP2	NM_015085	0	0.000927193	0.001571	1.78747	0.273457	1.20048	6.53004	6.29499	6.29499	6.14437	5.9924	6.2556	6.36386	6.69391	6.7493	5.43012	5.69373
8138504	RAPGEF5	NM_012294	0	0.00334048	0.00171672	1.63052	0.00327196	1.77661	5.41543	5.47421	5.3682	5.39369	5.6525	5.75318	5.56392	5.79561	5.81139	4.81197	5.6411
7904976	NBPF15	NM_001170755	0	2.30287e-05	0.000781598	-2.57238	0.0414037	-1.73742	8.54732	8.37317	8.80857	8.35487	8.86791	8.51026	8.26694	6.46912	6.75452	9.89582	9.09888
7933149	RASGEF1A	NM_145313	0	0.00168041	0.00341764	1.80344	0.49257	1.13915	6.40626	6.07836	5.83493	6.00402	5.83107	5.93381	5.93381	6.47412	6.49589	5.15243	5.34039
7919438	NBPF16	NM_001102663	0	4.11044e-05	0.000677299	-2.60391	0.0404568	-1.73249	8.62922	8.40835	8.80641	8.354	8.90733	8.54554	8.29401	7.0224	6.7898	9.94423	9.15139
7993083	RBFOX1	NM_018723	1	0.000369862	0.00618286	1.46932	0.95958	-1.00694	4.95951	5.13576	4.88246	4.96559	4.79274	4.84652	5.17252	5.54346	5.62932	4.40986	4.39988
8167042	RBM10	NM_005676	3	0.000151673	0.0071459	1.43293	0.698721	-1.05248	6.67998	6.5529	6.46686	6.53817	6.24039	6.5625	6.5529	7.19815	7.31274	5.99441	5.92061
8063583	RBM38	NM_017495	3	0.000122548	0.00155726	1.39199	0.21729	-1.12584	7.0961	7.02294	6.85757	6.88571	6.90815	7.08442	6.96365	7.33216	7.30432	6.49692	6.32592
8057517	NCKAP1	NM_013436	0	1.39803e-05	5.06736e-06	-8.68848	0.0301233	-1.86796	5.98448	5.51756	5.57161	5.818	5.66806	5.30083	5.98448	6.49601	6.5472	8.81125	7.90978
7955908	NCKAP1L	NM_005337	0	0.000304979	0.0001981	2.89735	0.0119883	1.95338	8.12195	8.21104	8.40632	8.045	8.5401	7.88776	8.1499	7.10689	7.10251	6.65985	7.62582
8055323	NCKAP5	NM_207363	0	0.00401766	0.000855284	-2.76008	0.0214749	-2.03945	4.87366	5.05812	5.05812	4.72357	4.31443	5.03774	4.87317	5.41399	5.42317	6.31311	5.28493
8105499	NDUFAF2	NM_174889	0	0.00189871	0.00491726	-2.512	0.527657	-1.22175	6.51568	7.11198	7.3087	7.46903	7.44153	7.20883	7.39895	6.29731	6.38716	8.53665	8.2477
8032212	NDUFS7	AK127759	0	0.000615743	0.00111414	2.55041	0.115102	1.52156	9.12763	8.57557	8.60933	8.88758	8.40355	8.91675	8.9585	9.63398	9.58658	7.43197	8.03752
8082643	NEK11	NM_024800	0	2.96515e-05	6.08488e-06	-3.78473	5.26365e-05	-3.5612	4.61885	4.66334	4.67288	4.84691	4.84394	4.84389	4.41594	5.48683	5.41704	6.62101	4.78865
7973629	REC8	NM_001048205	0	9.46922e-05	0.000487404	1.73772	0.771859	-1.03673	7.04695	6.94214	6.7924	6.71866	6.75088	6.92835	7.00227	7.40574	7.30558	6.0859	6.03386
8026139	NFIX	NM_002501	0	0.00170623	0.00231077	-2.40197	0.001857	-3.34028	7.27451	7.11385	6.74177	7.07195	6.50724	7.13249	7.11385	8.06018	7.87415	8.25788	6.51792
8042978	REG3G	NM_001008387	0	7.04911e-05	0.00396689	1.56612	0.317253	1.16376	4.79173	5.0344	4.77679	4.9381	4.59312	5.00665	4.85254	5.93647	5.85046	4.20899	4.42779
8108822	RELL2	NM_173828	0	1.3061e-05	7.64531e-05	1.60112	0.263207	1.0965	6.6324	6.56168	6.61695	6.55243	6.54389	6.76247	6.70003	7.15936	7.10881	5.94518	6.07809
8141950	RELN	NM_005045	2	2.22789e-05	0.00189593	1.38218	2.21503e-05	2.41456	5.55556	5.40488	5.33993	5.54075	5.35531	5.5372	5.54075	6.15268	6.10617	5.00082	6.27258
8089394	RETNLB	NM_032579	3	0.000177879	0.0027665	1.42464	0.502423	1.07616	5.71835	5.87267	5.55946	5.68309	5.58675	5.78103	5.72291	6.21779	6.34817	5.19287	5.29876
8053406	RETSAT	NM_017750	0	0.00273194	0.00471507	-1.53933	0.0172345	-1.54423	6.70503	6.5222	6.19139	6.54368	6.50745	6.50373	6.52059	7.14394	7.07151	7.12146	6.49457
8019367	RFNG	NM_002917	0	0.000145982	0.000737335	1.7522	0.345448	1.1408	6.18473	6.12823	5.94317	6.02874	5.84743	6.24157	6.04006	6.61577	6.75831	5.24997	5.44001
8052784	NFU1	NM_015700	0	7.46896e-05	0.00019008	-3.80565	0.0631665	-1.72926	6.59663	6.91798	7.00031	7.12909	7.37595	6.72958	6.76854	5.55789	5.79481	8.8593	8.06914
7936882	NKX1-2	NM_001146340	0	0.00354868	0.00497344	2.19398	0.266025	1.36543	7.61681	7.33548	7.01587	7.12262	6.75692	7.38859	7.33016	7.92202	7.80458	6.09023	6.53958
8071717	RGL4	NM_153615	0	0.000201586	0.00158829	1.5537	0.375458	1.11697	6.04636	5.88083	5.84186	5.73416	5.64406	5.80255	5.75605	6.37871	6.43451	5.17941	5.33901
8130394	RGS17	NM_012419	1	0.000871777	0.00169076	-1.58181	0.0673713	-1.30471	5.87826	6.02869	5.897	5.59296	5.79273	5.8439	5.77165	6.45505	6.52923	6.49089	6.10716
7975482	RGS6	NM_004296	1	0.00494968	0.00635068	1.71739	0.0212218	1.73382	5.51599	5.38112	5.01939	5.39939	4.98436	5.38479	5.36119	5.84703	5.8162	4.5121	5.30606
8126878	RHAG	NM_000324	0	0.000101977	0.00785843	1.79507	3.3218e-05	7.14725	5.45663	5.26961	5.0384	5.3226	4.87228	5.3226	4.93674	5.87971	6.09552	4.33008	7.16747
7915184	RHBDL2	NM_017821	1	0.00172935	0.000659227	-1.75611	0.00570796	-1.6547	4.37127	4.26127	4.17371	4.2611	4.04039	4.36163	4.46138	4.78543	4.71179	5.08821	4.36163
7904702	NOTCH2NL	NM_203458	0	4.17283e-05	1.94726e-05	-3.58231	0.00147144	-2.31917	7.16168	7.13823	7.44223	7.07351	7.55828	7.20786	7.20786	6.74218	6.56912	9.09655	7.88294
8148621	RHPN1	NM_052924	0	0.00013941	0.00404978	1.58094	0.344788	-1.15747	6.6622	6.40212	6.49193	6.49802	6.16166	6.5401	6.54986	7.16955	7.2426	5.81149	5.60051
8147796	RIMS2	NM_001100117	0	0.00199672	0.000829183	-1.70534	0.0350703	-1.39042	5.05633	4.91048	4.70697	4.96678	4.71533	4.95344	4.79492	5.39444	5.27066	5.64209	5.16657
7915333	RIMS3	NM_014747	0	0.000101317	0.00574521	1.44569	0.516375	-1.0887	6.26045	6.15523	5.95781	5.95495	6.00795	6.28081	6.14479	6.87178	6.86885	5.5771	5.4545
7978312	RIPK3	NM_006871	2	4.39912e-07	0.0010492	1.16315	0.00205724	-1.1942	5.35471	5.40568	5.35253	5.368	5.3162	5.30073	5.28967	5.87957	5.87362	5.12304	4.86699
7973156	RNASE8	NM_138331	0	0.000716509	0.00455705	1.74445	0.776036	-1.05449	5.4315	5.14991	4.91877	5.11818	4.80536	5.06748	5.08366	5.63729	5.71519	4.27935	4.20281
8104746	NPR3	NM_000908	0	9.86854e-05	2.30978e-05	-2.58363	0.00032989	-2.2875	4.80478	4.74865	4.64741	4.47303	4.43747	4.68358	4.5467	5.20125	5.26099	5.98963	4.79586
7913206	RNF186	NM_019062	0	4.90476e-05	0.000532279	1.72279	0.613839	1.06516	7.10525	6.9094	6.9094	6.85382	6.67522	6.9094	6.97716	7.58755	7.6694	6.12092	6.21198
8019071	RNF213	NM_020914	0	0.000164234	0.00690372	1.4946	0.194786	-1.22347	6.36826	6.32518	6.27878	6.03244	6.11003	6.29643	6.48148	6.91831	7.00723	5.69061	5.39963
7973613	RNF31	NM_017999	2	0.00122112	0.00128745	1.91621	0.278471	1.21568	7.02156	6.77715	6.7432	6.9154	6.49526	6.79288	7.01302	7.1768	7.2068	5.88439	6.16614
8161192	RNF38	NM_194328	0	0.0240257	0.0054931	1.48139	0.0595491	1.34338	8.09473	8.20484	8.10104	7.82337	8.2654	8.19829	8.13143	7.92141	7.85345	7.55006	7.97593
8016994	RNF43	NM_017763	6	0.0019014	0.00593598	1.31195	0.13169	1.17041	5.96111	5.85211	5.90796	5.67669	5.88287	5.94538	5.96392	6.24393	6.19347	5.49258	5.71959
7903461	NTNG1	NM_001113226	0	5.14612e-05	8.26477e-06	-4.60859	4.81121e-05	-4.69976	5.42472	5.28907	5.09185	5.04398	4.88891	5.25385	5.34724	5.84469	5.71662	7.3957	5.16311
8113413	NUDT12	NM_031438	0	2.47433e-06	1.0286e-06	-4.05351	0.0255975	-1.39526	3.95464	3.9806	3.86383	4.16635	4.10633	3.99884	4.22102	4.43059	4.3344	6.06083	5.5803
7932069	NUDT5	NM_014142	0	0.000228669	0.0056309	-3.71031	0.295602	-1.64549	6.02033	5.83342	6.48055	6.77119	7.029	6.12916	5.74831	3.67904	3.67118	8.17896	7.46044
8155864	RORB	NM_006914	2	0.000359576	0.00166785	1.82304	0.000217948	3.06305	5.56901	5.51274	5.42831	5.34315	5.23721	5.79144	5.5247	6.1623	6.1736	4.6203	6.23527
7917433	ODF2L	NM_020729	0	1.20125e-05	3.55606e-06	-4.37115	0.000640365	-2.38773	5.66316	5.85498	6.10662	5.77781	5.9572	5.82436	5.63463	5.47075	5.47454	7.95926	6.70362
7921882	OLFML2B	NM_015441	0	0.00061257	0.000304374	-2.49475	0.000863444	-2.76291	5.15162	5.06216	4.79862	4.94833	4.66915	5.14535	5.19645	5.72619	5.83073	6.31485	4.84866
7926239	OPTN	NM_001008211	0	0.000724184	0.00158238	-3.30327	0.0156466	-2.73191	7.59441	7.68005	8.10159	7.41956	7.84878	7.33317	7.04262	6.27195	6.22346	9.29821	7.84829
8054762	RPL23AP7	NR_024528	0	0.000192968	0.00293338	-1.95146	0.343481	-1.22315	8.4013	8.60028	8.92026	8.82643	9.07061	8.76699	8.78125	7.6945	7.59015	9.73128	9.44068
7911307	RPL23AP82	NR_026981	0	0.000643307	0.00237016	-1.8645	0.779008	-1.05317	8.53481	8.52549	9.0302	8.83944	8.94716	8.68081	8.71749	8.20465	8.14159	9.65242	9.57768
8035078	OR10H1	NM_013940	0	4.80077e-05	0.0010503	2.02299	0.0228465	1.65669	4.83727	4.87952	4.74454	4.39214	4.74454	4.5179	4.47696	5.97984	6.0211	3.63964	4.36795
7952384	OR10S1	NM_001004474	0	0.000750912	0.00232625	2.03498	0.46266	1.16981	7.1402	7.21457	6.89628	7.05765	6.67868	7.28577	7.27059	7.74221	7.79163	6.05266	6.27893
8036029	RPS4XP21	ENST00000334591	0	3.22741e-05	0.000257295	1.51411	0.609173	1.04424	5.42832	5.30343	5.42473	5.37216	5.33053	5.43128	5.57488	5.87963	5.90787	4.81086	4.87332
7925761	OR14I1	NM_001004734	0	7.57145e-05	5.44114e-05	2.46952	0.0161219	1.54459	5.17926	5.44673	5.25551	5.50995	5.14165	5.47975	5.38009	5.86091	5.7615	4.03762	4.66484
8087790	RRP9	NM_004704	0	2.88213e-05	0.00506371	1.22507	0.687691	-1.0284	6.58324	6.57319	6.57319	6.57319	6.43631	6.496	6.41244	7.05153	7.09372	6.22822	6.18782
7915032	RSPO1	NM_001038633	3	0.00018389	0.00720463	1.46083	0.193341	-1.21238	6.81333	6.81909	6.67579	6.67495	6.52271	6.96029	6.82525	7.32659	7.46271	6.20913	5.93128
8074869	RTDR1	NM_014433	0	0.000102376	0.000571382	1.78142	0.150022	1.23072	5.26624	5.26196	5.10563	5.10082	5.23032	5.31248	5.51857	5.97963	5.94701	4.42355	4.72305
8052204	RTN4	NM_020532	0	0.000591543	0.00033905	-1.61313	0.279028	-1.12127	9.11266	9.13857	9.13857	9.06689	8.92864	8.88467	9.13857	9.40671	9.40308	9.74823	9.5831
7913805	RUNX3	NM_001031680	68	0.000739273	0.00459028	1.48626	0.535754	-1.08688	7.51161	7.32226	7.27391	7.14021	7.1532	7.41446	7.17971	7.64693	7.66751	6.71337	6.59318
8011324	OR1G1	NM_003555	0	0.00187588	0.00428353	2.0886	0.841609	-1.04987	5.06412	5.17707	4.73678	5.23321	4.49764	5.0002	4.89436	5.35299	5.39552	3.88081	3.8106
8104781	RXFP3	NM_016568	1	1.97682e-05	0.000273013	1.49562	0.939812	-1.00622	6.9217	6.86115	6.804	6.78176	6.70173	6.93955	6.90363	7.34735	7.39314	6.26404	6.25509
7906069	RXFP4	NM_181885	0	0.000144135	0.00612351	1.49152	0.835	-1.02998	6.90363	6.81614	6.67945	6.63865	6.57847	6.96263	6.68	7.63682	7.48778	6.1745	6.13189
8028407	RYR1	NM_000540	1	1.04028e-05	0.000232216	1.45799	0.203735	1.10672	5.92915	5.91561	5.91561	5.78603	5.75627	5.91561	5.94881	6.47464	6.55248	5.33703	5.48331
7910792	RYR2	NM_001035	2	0.000108716	0.00239445	1.3769	0.00236399	1.52821	4.3771	4.3771	4.30141	4.3771	4.11873	4.37121	4.3771	4.92546	5.02343	3.86711	4.47895
8157674	OR1N2	NM_001004457	0	0.00069196	0.00196986	2.00435	0.864948	-1.0344	5.07053	4.91403	4.98083	4.91746	4.46097	4.84246	5.07537	5.30778	5.40744	3.89139	3.84259
8169859	SASH3	NM_018990	0	0.000143838	0.000162921	1.83325	0.346227	1.11731	7.36432	7.62047	7.22841	7.38355	7.34918	7.46853	7.3758	7.64165	7.67192	6.52421	6.68424
8136967	OR2A5	NM_012365	0	0.000856954	0.00824071	2.14168	0.554251	1.18731	5.48286	5.13588	5.07802	5.9045	5.19564	5.10714	5.30485	6.63029	6.36461	4.21681	4.46451
7911260	OR2M1P	NR_002141	0	7.3721e-05	1.46915e-05	-4.1949	0.000106153	-4.05419	5.56806	5.56806	5.27375	5.48763	5.05261	5.44288	5.25056	6.07058	6.22855	7.44629	5.42687
7911269	OR2M4	NM_017504	0	7.81175e-05	1.27559e-05	-4.79633	0.000150091	-4.13088	5.3168	4.69507	4.98083	5.24064	5.03927	4.92626	5.02205	5.83071	5.65215	7.29349	5.24704
7920875	SCARNA4	NR_003005	0	6.4842e-05	0.00119	1.24803	0.0135735	1.20077	5.21202	5.30484	5.34134	5.20764	5.1817	5.20764	5.20363	5.67022	5.63218	4.91732	5.18128
7911283	OR2T3	NM_001005495	0	0.00217815	0.00197569	2.3117	0.0304592	1.86831	6.48142	6.46145	6.38189	7.11056	6.7617	6.45676	6.63827	7.29159	7.25167	5.4042	6.30593
8049582	SCLY	NM_016510	0	0.000435028	0.00538313	1.55784	0.810929	1.03737	6.75513	6.73423	6.30836	6.56022	6.42824	6.56651	6.54262	7.16487	7.30252	5.91693	5.96985
8128638	SCML4	NM_198081	0	0.000229402	0.00192208	1.62098	0.862308	-1.02414	6.10082	5.87044	5.76342	5.88612	5.63656	5.89695	5.95656	6.41925	6.45095	5.17611	5.1417
7960529	SCNN1A	NM_001038	0	0.00136075	0.00603776	1.55992	0.344634	1.16596	5.70873	5.74293	5.5536	5.58194	5.26713	5.68552	5.71148	6.13381	6.2023	4.96586	5.18738
7925749	OR2T34	NM_001001821	0	0.0113536	0.00654585	2.38456	0.0671505	1.9184	6.38189	6.40446	6.34372	7.07447	7.09802	6.43561	6.6001	7.25342	7.1052	5.36603	6.30593
8153497	SCRIB	NM_182706	11	0.000504002	0.00290448	1.8263	0.345866	1.19742	6.7171	6.65401	6.27144	6.42796	6.27658	6.6252	6.66946	7.21679	7.37063	5.65133	5.91126
8064384	SCRT2	NM_033129	0	0.000439066	0.00760235	1.59063	0.686751	-1.07216	6.1638	6.44857	6.17098	6.04743	5.9016	6.33972	6.26204	6.89396	6.93918	5.52099	5.42047
8054846	SCTR	NM_002980	1	0.000211751	0.00271202	1.68695	0.607969	-1.08552	5.76998	5.77775	5.47676	5.77724	5.63395	5.98382	5.85989	6.51296	6.34862	4.99978	4.88139
8076586	SCUBE1	NM_173050	1	0.00012982	0.0010154	1.98751	0.362345	1.17839	6.78542	6.5246	6.40081	6.42042	6.17736	6.53206	6.56564	7.39774	7.37202	5.49566	5.73247
7940108	OR6Q1	NM_001005186	0	0.000441492	0.000640734	2.29023	0.536239	1.12997	5.85817	5.95961	5.61645	6.06214	5.56376	6.01133	6.03452	6.25137	6.36972	4.67679	4.85307
7964285	SDR9C7	NM_148897	1	0.000481329	0.0032743	1.72222	0.188649	1.27081	5.89177	5.73901	5.67319	5.65286	5.54422	5.76287	6.09263	6.5016	6.58453	4.98095	5.3267
7959002	SDSL	NM_138432	0	0.00169617	0.00612119	1.63112	0.498491	1.12674	6.74934	6.46932	6.23731	6.46932	6.19386	6.46932	6.48498	7.01361	6.95583	5.7332	5.90535
7944843	OR8A1	NM_001005194	0	0.000120452	0.000160251	2.42412	0.0168995	1.64711	6.21521	6.02158	5.94182	6.17872	5.70095	5.99038	5.87483	6.70431	6.68539	4.71161	5.43154
7993054	SEC14L5	NM_014692	0	0.000768753	0.00573102	1.58542	0.159408	1.27723	6.95649	6.81972	6.52913	6.64477	6.50285	6.79505	6.84469	7.43561	7.44844	6.06266	6.41568
8082153	SEC22A	NM_012430	0	6.64284e-05	0.000145689	-1.6363	0.00202078	-1.52011	6.61152	6.53534	6.53534	6.56015	6.65469	6.4532	6.36928	5.98822	6.03568	7.2418	6.63762
7904695	SEC22B	NM_004892	0	0.00010066	0.00271492	-1.64986	0.202293	-1.22864	8.50693	8.36826	8.77069	8.52238	8.75382	8.4022	8.45886	7.57358	7.5373	9.26279	8.96572
8022572	OSBPL1A	NM_080597	0	0.000600695	0.000158364	-3.74366	0.00301296	-2.87817	5.46515	5.51929	5.28793	5.28604	4.87776	5.60476	5.62762	6.25053	6.35275	7.28567	5.76052
8046646	OSBPL6	NM_032523	0	0.000249743	7.19431e-05	-2.62628	0.00102457	-2.29024	5.21321	4.96725	4.97576	5.09002	4.69347	5.09002	4.94942	5.6233	5.78271	6.39004	5.19454
7965064	OSBPL8	NM_020841	0	0.000532647	0.00574881	-3.31275	0.284555	-1.5974	6.89619	7.22948	8.22124	7.38246	7.7176	7.22512	7.23208	5.25266	5.63864	9.14291	8.46718
7947512	PAMR1	NM_015430	0	0.000472038	9.52384e-05	-6.12304	0.000405032	-6.68652	5.88595	5.59593	4.97871	5.61793	5.06879	5.62473	5.6184	6.32687	6.43177	8.09859	5.35734
7970602	PARP4	NM_006437	0	0.000733826	0.0085325	-2.44649	0.0686104	-2.02043	7.06379	7.11205	7.93553	7.59796	7.88204	7.27114	7.25075	5.80493	5.77854	8.73546	7.7208
8082408	SEC61A1	NM_013336	0	0.00125193	0.00125119	-1.75527	0.007538	-1.70084	8.08446	8.03041	7.95676	7.85833	7.7447	7.72671	7.68901	7.37331	7.41291	8.68175	7.9155
8083826	SEC62	NM_003262	1	8.34433e-05	0.0060837	-1.95962	0.400603	-1.22808	8.10843	8.10843	8.43285	8.12574	8.10433	7.63484	7.90623	6.2662	6.50966	9.0307	8.73429
7922229	SELE	NM_000450	16	0.000133889	0.00171059	1.60406	0.667526	-1.05858	5.51105	5.23461	5.25583	5.38194	5.13561	5.48243	5.40531	5.98369	5.91907	4.6621	4.57996
7922200	SELP	NM_003005	7	7.17173e-06	0.00405684	1.2437	0.245738	-1.09102	4.93296	4.98477	4.94146	5.01412	4.78766	4.98477	4.98477	5.65043	5.65971	4.63257	4.5069
8102792	PCDH18	NM_019035	0	6.06145e-07	8.39075e-08	-27.9971	7.55739e-07	-24.6052	4.17203	4.14279	3.80285	3.9757	3.81179	4.30619	4.25847	5.00321	5.21806	8.87432	4.25343
8108737	PCDHB13	NM_018933	0	0.000855536	0.000549686	-2.13779	0.0127061	-1.74714	4.43785	4.36873	4.04575	4.39069	3.99818	4.43785	4.31409	5.08323	5.06998	5.38085	4.57586
8108744	PCDHB14	NM_018934	0	0.00049935	0.000205753	-3.25583	0.20415	-1.36478	3.50241	3.14012	3.28747	3.759	3.61509	3.78025	3.65929	4.19131	4.05818	5.23783	4.78916
7985934	SEMA4B	NM_020210	3	0.000438143	0.00209604	1.66138	0.286106	1.17754	6.511	6.53512	6.3685	6.43334	6.09725	6.51794	6.31407	7.02146	6.99411	5.66436	5.90014
8090044	SEMA5B	NM_001031702	0	0.000965699	0.00631518	1.65813	0.251702	1.24264	6.73704	6.68315	6.5628	6.5106	6.29254	6.82236	6.79919	7.43231	7.30829	5.90012	6.21352
8029969	SEPW1	NM_003009	0	0.00660928	0.0028068	-1.71568	0.205216	-1.24826	6.85391	6.54657	6.49991	6.64714	6.64325	6.64674	6.28397	7.0289	6.98328	7.36757	7.04765
8091243	PCOLCE2	NM_013363	0	8.04663e-06	1.48719e-06	-19.53	0.000507995	-4.96856	5.10187	5.11732	4.5375	4.95971	4.45242	5.05417	5.11732	5.67341	5.50131	9.19338	6.88055
8073585	SERHL	NR_027786	0	7.13828e-07	1.15756e-05	1.81454	0.545899	-1.04664	6.01654	6.03163	5.94268	6.05757	5.9147	5.93326	6.1269	6.71397	6.77674	5.14372	5.07795
8122222	PDE7B	NM_018945	0	0.00094158	0.000228102	-5.80048	0.0123838	-3.0767	5.93571	5.15225	5.1963	5.19485	4.7211	5.45814	5.41559	6.42033	6.34846	7.83245	6.21107
7981068	SERPINA1	NM_001002236	6	8.00505e-05	0.00445821	1.75531	1.99929e-05	6.20353	6.04087	5.70691	5.77428	5.93458	5.55595	5.8998	6.1251	6.39258	6.48643	5.05077	7.68386
7981078	SERPINA11	NM_001080451	0	0.0012273	0.00404712	1.86495	0.0227859	1.76966	7.08964	7.04986	6.83737	6.92694	6.61116	7.23067	7.16837	7.7471	7.86547	6.08858	6.91205
8127841	PGM3	NM_015599	0	9.54712e-05	0.000593355	-3.77221	0.107145	-1.73161	7.00001	6.90115	7.38248	7.03198	6.92896	6.38235	6.64244	5.33332	5.02314	8.81103	8.01892
8081590	PHLDB2	NM_001134439	0	0.000125473	3.65877e-05	-6.13838	0.0387035	-1.9377	5.02745	4.68091	5.02745	5.02745	4.24711	4.86675	4.94529	5.48138	5.52156	7.44963	6.49528
8016540	PHOSPHO1	NM_001143804	0	0.000977577	0.000777887	2.10057	0.206211	1.27415	6.97803	6.74294	6.60459	6.60301	6.43287	6.91795	6.78789	7.07033	7.05762	5.65311	6.00266
8036908	SERTAD3	NM_013368	0	0.000163971	0.00639021	-1.23192	0.0110721	-1.2791	5.85402	5.86317	5.68023	5.66844	5.80741	5.81677	5.78724	6.35322	6.31479	6.08337	5.72824
7899265	SFN	NM_006142	63	0.00036824	0.00764481	1.56805	0.864472	1.02888	6.8156	6.75525	6.58648	6.59633	6.41419	6.94412	6.77503	7.47999	7.53277	6.04917	6.09024
8168366	PIN4	NM_006223	0	0.000833633	0.00633194	-2.33992	0.834459	-1.0655	6.72599	7.04171	7.39245	7.04171	7.57677	6.89718	6.73314	5.9354	5.93331	8.28488	8.19336
8103254	SFRP2	NM_003013	12	0.000213556	0.0022889	-1.54173	0.503542	1.09032	5.35646	5.26176	5.26176	5.08724	4.96322	5.25859	5.19159	6.0535	5.95117	5.82178	5.94654
7977319	PLD4	NM_138790	0	0.00194481	0.00530086	2.01732	0.7782	1.07061	7.40645	7.15188	6.95992	6.97629	6.71941	7.37611	7.31746	7.70718	7.76915	6.11721	6.21564
8042391	PLEK	NM_002664	0	0.0304944	0.00724234	2.53689	0.132625	1.75064	9.17226	8.69448	9.29123	9.76432	9.72734	9.21062	9.29541	8.82232	8.80555	7.96489	8.77277
8142307	PNPLA8	NM_015723	0	6.10944e-05	0.000149104	-3.71352	0.0424054	-1.78732	5.50329	5.48144	6.19147	5.81724	5.92723	5.67179	5.61574	4.59209	4.43242	7.63682	6.79901
8149250	SGK223	NM_001080826	0	6.85344e-05	0.00107237	1.5176	0.506319	-1.07501	7.10371	6.90034	6.81404	6.8118	6.90283	7.01423	7.01848	7.43558	7.5251	6.33613	6.23178
7921144	SH2D2A	NM_001161441	0	0.000402176	0.00166397	1.72208	0.977203	-1.00431	6.46846	6.55029	6.32644	6.04274	6.35546	6.40325	6.32052	6.85292	6.80467	5.56829	5.56208
7925763	SH3BP5L	NM_030645	0	0.000304967	0.00524729	1.68722	0.41424	1.16236	6.03857	5.81808	5.79009	5.57756	5.51271	5.85686	5.93781	6.66063	6.78743	5.03559	5.25265
8055220	POTEE	NM_001083538	0	0.000430627	0.000456292	3.80677	0.575438	1.18317	10.5959	10.4078	10.1626	10.035	9.6602	10.4493	10.3475	10.7269	10.6474	8.30833	8.55099
8064716	SIGLEC1	NM_023068	4	0.00101575	0.00454826	1.64957	0.689412	1.06953	6.86573	6.76786	6.51388	6.77287	6.45995	6.93891	6.7877	7.3075	7.25676	6.00747	6.10444
8038824	SIGLEC10	NM_033130	0	0.000153989	0.0007842	1.61221	0.335758	1.12279	6.70232	6.6584	6.53817	6.52912	6.32939	6.53817	6.47275	7.04554	7.11086	5.84929	6.01638
7934997	PPP1R3C	NM_005398	0	0.00758972	0.00321999	-2.31465	0.404989	-1.25159	4.59187	4.48284	4.39787	4.56953	3.80881	4.56953	4.54274	4.92072	4.91272	5.63411	5.31035
8022251	PPP4R1	NM_001042388	0	0.00151614	0.00290692	-2.704	0.0362356	-2.14068	6.34255	6.84785	6.97112	7.04187	7.36058	7.08865	7.04806	5.73897	6.04373	8.39234	7.29427
8161017	SIT1	NM_014450	1	0.000391474	0.00560783	1.48541	0.700923	-1.05462	6.14527	6.12922	5.74288	5.96895	6.14613	6.09813	5.99777	6.59374	6.61377	5.46176	5.38504
7974793	SIX6	NM_007374	1	2.25467e-05	0.00719874	1.32236	0.579565	-1.05897	6.6902	6.66903	6.51084	6.48568	6.40709	6.61778	6.61778	7.48907	7.38967	6.16809	6.08542
7906486	SLAMF8	NM_020125	0	5.56783e-05	0.0013246	1.51599	0.612047	-1.05836	6.19252	6.04043	6.03017	6.01934	6.02211	6.2643	6.24557	6.69684	6.81808	5.51609	5.43426
8005836	PPY2	NR_002181	0	0.000927553	0.00281138	2.18881	0.496398	1.17979	6.21251	6.20278	5.76885	5.75909	5.5161	5.92353	5.99515	6.71407	6.6195	4.781	5.01953
8124337	SLC17A1	NM_005074	0	1.16228e-05	0.000170189	1.61177	0.821374	1.02063	4.5842	4.70772	4.48571	4.62526	4.42023	4.60603	4.61439	5.20698	5.24357	3.88901	3.91847
7970732	PRHOXNB	NM_001105577	0	0.00914933	0.00603031	2.23585	0.0436904	1.96087	6.6328	6.62109	6.15752	6.32911	6.12609	6.80762	6.86621	7.07203	7.09695	5.34495	6.31645
7941062	SLC22A11	NM_018484	1	0.000226725	0.00324837	1.7093	0.957653	1.00896	7.06265	7.07296	6.90019	6.85356	6.66828	7.18569	7.00242	7.85395	7.67883	6.19027	6.20314
7941074	SLC22A12	NM_144585	0	0.000667211	0.00608314	1.60843	0.731799	-1.05957	6.78352	6.58373	6.55731	6.44317	6.25394	6.60996	6.69343	7.23541	7.07109	5.87507	5.79159
7945774	SLC22A18AS	NM_007105	0	2.78458e-05	0.00211322	1.58164	0.221681	-1.18733	5.98281	5.79087	5.64774	5.60385	5.82354	5.95146	5.82422	6.72253	6.70182	5.14207	4.89435
8145281	SLC25A37	NM_016612	0	0.000369013	0.00777588	-1.55113	0.0279539	1.54518	5.95414	5.71874	6.05399	5.69361	6.05399	5.88705	6.14524	6.62087	6.65539	6.56286	7.19063
8174675	SLC25A5	NM_001152	1	0.000918037	0.00842148	1.80077	0.944514	1.01559	7.15312	7.02479	6.85971	6.74954	6.55573	7.19295	7.02786	7.66396	7.86629	6.08906	6.11138
8098848	SLC26A1	NM_213613	0	0.000784942	0.00738862	1.60335	0.89556	-1.02307	6.52279	6.36255	6.35196	6.27274	5.96161	6.42166	6.46684	6.96589	6.97948	5.65608	5.62317
8010405	SLC26A11	NM_001166347	0	0.000300276	0.00477148	1.57705	0.56326	1.09407	6.46313	6.62771	6.23281	6.19126	6.38448	6.57881	6.41116	7.15735	7.21115	5.75554	5.88524
7985636	SLC28A1	NM_004213	1	9.18171e-05	0.00523097	1.44734	0.0767348	1.2892	5.92846	5.83817	5.55083	5.71102	5.67445	5.86234	5.84891	6.63898	6.73046	5.24005	5.60653
7928208	SLC29A3	NM_018344	1	0.000220572	0.00295127	1.58956	0.390836	-1.1341	6.51671	6.21769	6.21769	6.04061	6.11426	6.21769	6.28602	6.83208	6.75638	5.56147	5.37992
7962327	SLC2A13	NM_052885	0	0.00181981	0.00233357	-1.49291	0.0235947	-1.38861	5.76098	5.76098	5.64201	5.65606	5.42278	5.76098	5.76098	6.19773	6.21484	6.25881	5.78516
7962935	PRKAG1	NM_212461	0	0.00123905	0.00521397	-2.45745	0.124563	-1.68077	7.36545	7.38533	7.87086	7.62203	7.99914	7.5441	7.03774	6.42244	6.26808	8.84354	8.09442
8004309	SLC2A4	NM_001042	2	0.00116695	0.00569193	1.63403	0.142456	1.31425	6.44027	6.54836	6.31625	6.38929	6.07594	6.50118	6.61273	7.16263	7.02843	5.70356	6.0978
8110347	SLC34A1	NM_003052	0	1.33792e-05	0.00333922	1.43294	0.0252118	-1.36329	6.4538	6.53137	6.19515	6.43501	6.27709	6.3681	6.48497	7.26021	7.22108	5.87324	5.42614
8049509	PRLH	NM_015893	0	0.00103046	0.00572978	2.0648	0.281206	1.33041	7.22725	6.77923	6.58858	6.88166	6.49754	7.057	7.05505	7.94377	7.78637	5.82347	6.23534
8107563	PRR16	NM_016644	0	0.000269655	8.65201e-05	-2.77203	0.000148215	-3.45244	4.25246	4.43251	4.30461	4.4497	3.93242	4.43251	4.40079	4.92984	4.9093	5.78594	3.99833
8126658	SLC35B2	NM_178148	0	0.000257544	0.00567724	1.32329	0.162585	1.15854	6.40095	6.33682	6.08485	6.33059	6.27138	6.33059	6.33059	6.89877	6.81704	5.89384	6.10614
8102468	PRSS12	NM_003619	0	0.000127646	2.52078e-05	-3.97054	0.00025934	-3.5494	5.79806	5.83817	5.63125	5.77103	5.29861	5.83817	5.83817	6.57669	6.38254	7.70554	5.87797
7932584	PRTFDC1	NM_020200	0	7.69099e-07	1.11764e-07	-22.5106	1.06841e-05	-8.24109	4.00149	4.21889	4.20141	3.92716	3.75179	3.82189	3.70059	4.42185	4.53441	8.43871	5.39587
8115287	SLC36A2	NM_181776	0	0.000326533	0.00265673	1.54179	0.261859	1.16629	5.53572	5.52885	5.46828	5.28944	5.16241	5.42018	5.46748	6.07614	5.9963	4.78573	5.00765
8015642	PSMC3IP	NM_016556	0	0.0078864	0.00797021	-2.22413	0.458653	-1.25355	6.28511	6.95796	6.99135	7.14817	7.29235	6.99135	6.99135	6.49045	6.44045	8.10433	7.77831
7975632	PTGR2	NM_152444	0	2.11108e-05	7.7399e-06	-3.54037	0.0371485	-1.44552	5.67255	5.64073	5.72745	5.44419	5.58875	5.28189	5.54944	6.16172	6.01231	7.38176	6.85017
8003077	SLC38A8	NM_001080442	0	0.000499437	0.00438424	1.6797	0.359223	-1.17685	6.912	6.93001	6.92503	6.84648	6.49831	6.8623	7.09289	7.42856	7.34007	6.11851	5.88359
7932420	PTPLA	NM_014241	0	2.17245e-05	2.23134e-05	-3.73286	0.741613	1.06201	4.81793	5.01621	4.97544	4.93215	4.52214	5.06534	5.06534	5.37119	5.3293	6.81379	6.90058
8080781	PXK	NM_017771	0	0.00030305	6.78224e-05	-3.60022	0.00198933	-2.63503	6.08261	6.23698	6.34571	5.7707	6.19774	5.77719	6.06292	5.81726	5.74848	7.91578	6.51796
8025672	SLC44A2	NM_020428	0	0.00772036	0.00169217	-1.40891	0.00786242	-1.40273	6.54506	6.37676	6.26243	6.48215	6.32983	6.30105	6.39028	6.54645	6.59854	6.87852	6.39028
7989069	PYGO1	NM_015617	0	0.000307395	0.00167892	-2.11748	0.0745331	1.52326	5.04785	5.07367	4.59975	5.12527	4.70328	5.09547	4.75968	5.57767	5.69013	5.99734	6.6045
8005529	SLC5A10	NM_152351	0	0.000257954	0.00500518	1.57603	0.828024	-1.03426	6.79377	6.61135	6.50476	6.41559	6.32191	6.67613	6.66895	7.30104	7.31334	5.91406	5.86546
7901316	SLC5A9	NM_001135181	0	5.16552e-05	0.00116901	1.48446	0.705616	1.03985	5.73635	5.74671	5.73635	5.93113	5.56574	5.67576	5.73635	6.36919	6.41579	5.16269	5.21907
7926836	RAB18	NM_021252	0	8.04162e-05	0.00304965	-3.19291	0.0840611	-2.00952	7.60803	7.89262	8.65245	8.3904	8.47271	7.85819	8.11677	5.68611	5.50747	9.81647	8.80962
7938907	SLC6A5	NM_004211	0	0.000820352	0.00256281	1.95456	0.117939	1.41259	5.50584	5.45607	5.02308	5.08832	4.99324	5.25615	5.36906	5.94947	6.0798	4.27483	4.77318
8109236	SLC6A7	NM_014228	0	0.00110155	0.00637086	1.65712	0.510318	1.12824	5.93781	5.88622	5.84138	5.87118	5.40566	5.87118	5.93118	6.40511	6.56326	5.09198	5.26606
8003298	SLC7A5	NM_003486	19	0.00983299	0.00608551	1.58243	0.00704258	1.80317	6.49726	6.75996	6.59625	6.59625	6.24126	6.59625	6.73473	6.88504	6.86252	5.91243	6.76296
7977933	SLC7A8	NM_012244	0	0.000180479	0.0016021	-1.72646	0.00135313	-2.10494	6.25137	6.05904	6.1412	5.92003	5.8614	6.19544	6.20408	7.1821	6.99012	6.87818	5.8044
8009685	SLC9A3R1	NM_004252	1	0.00526727	0.0028097	1.64356	0.0498453	1.41334	7.79752	7.62756	7.46874	7.41336	7.30219	7.49223	7.4511	7.81777	7.7689	6.79071	7.28981
7961626	SLCO1A2	NM_134431	0	0.00539477	0.00569485	1.71425	0.00721759	1.97357	4.42549	4.23851	3.98862	4.17167	3.80329	4.16783	4.23677	4.59515	4.65604	3.36988	4.35068
8013753	RAB34	NM_031934	0	0.000473517	9.20978e-05	-2.53768	0.00354256	-1.94271	5.89981	5.90585	5.74337	5.65546	5.42639	5.85206	5.77667	6.27704	6.21781	7.09488	6.13681
7969569	SLITRK5	NM_015567	0	0.00177309	0.0071761	1.85681	0.671178	1.10155	6.2141	5.9226	5.86669	5.75165	5.53428	6.02605	6.14316	6.5141	6.71358	5.02982	5.16936
7916112	RAB3B	NM_002867	0	4.18451e-05	7.21859e-06	-6.80802	8.92935e-05	-5.63773	4.97415	4.92118	4.62608	4.45444	4.57597	5.01596	5.01596	5.74702	5.72813	7.56491	5.0698
7951479	SLN	NM_003063	2034	0.00171166	0.00672721	1.45926	0.0532731	1.35738	5.34465	5.20674	5.00876	5.16233	4.99537	5.24017	4.97551	5.61418	5.70833	4.58812	5.02894
8109938	RANBP17	NM_022897	0	0.00252247	0.00111909	-2.8752	0.0153638	-2.31468	5.45398	5.17275	5.19523	5.08617	4.57146	5.36319	5.25241	6.21049	6.03083	6.68012	5.4693
7999008	SLX4	NM_032444	0	7.29288e-07	2.34407e-05	1.46949	0.109137	-1.09938	6.37651	6.38252	6.33504	6.24298	6.30312	6.37651	6.37651	6.92489	6.84952	5.78657	5.64989
7960764	RBP5	NM_031491	0	0.000278802	0.000554564	2.35204	0.218115	1.29189	7.64077	7.39297	7.25935	7.22888	7.00886	7.40595	7.49362	7.95373	8.10629	6.11328	6.48276
8136080	SMO	NM_005631	48	0.00100047	0.00489342	1.69017	0.105377	1.3757	6.59869	6.39881	6.37367	6.26284	6.01487	6.47212	6.43779	7.16664	7.03368	5.60837	6.06854
7899407	SMPDL3B	NM_014474	0	0.000131249	0.00174275	1.75086	0.566769	1.09504	5.77109	5.67063	5.3259	5.49917	5.65024	5.79929	5.69487	6.50504	6.44513	4.8221	4.95308
7989670	RBPMS2	NM_194272	0	0.000611086	0.00181846	2.03865	0.259421	1.26812	7.31833	7.07775	6.88436	6.96188	6.67595	7.04059	7.20991	7.7052	7.79562	5.9965	6.33919
8003892	SMTNL2	NM_001114974	0	0.000123857	0.0072125	1.4571	0.676673	-1.05954	7.17695	7.00358	6.92703	6.99503	6.7243	6.995	7.11449	7.76474	7.84904	6.44781	6.36437
8063382	SNAI1	NM_005985	84	5.41635e-05	0.0030697	1.41314	0.752716	-1.03447	5.6711	5.57402	5.59079	5.57402	5.36199	5.45618	5.64667	6.32697	6.20833	5.05463	5.00573
8165131	SNAPC4	NM_003086	0	0.000143528	0.00364031	1.32308	0.404238	-1.07976	6.64909	6.54141	6.4374	6.53997	6.54826	6.72523	6.52273	6.96931	7.03555	6.1624	6.05169
8135876	SND1	NM_014390	9	0.00236975	0.0015056	-1.63178	0.0100535	-1.56792	8.3047	8.33899	8.20935	8.25213	8.27285	8.24808	7.91897	7.92813	7.83957	8.92717	8.27832
8126760	RCAN2	NM_005822	0	0.00641755	0.00465266	-2.04108	0.00688578	-2.39471	5.46893	5.99681	5.68734	5.37586	5.19945	5.48464	5.44616	6.20887	6.24101	6.55207	5.29222
7985089	RCN2	NM_002902	0	0.00081655	0.00478142	-4.05574	0.798466	1.12847	6.34566	6.97242	7.85314	7.02707	7.42941	6.64534	6.79055	5.57978	5.52143	9.02905	9.20342
7927786	REEP3	NM_001001330	0	0.00020445	0.000638479	-7.01756	0.0835032	-2.43644	6.34726	6.7918	7.20129	7.28527	7.84615	6.85464	6.81806	5.11432	4.76341	9.83161	8.54683
8058063	RFTN2	NM_144629	0	4.58829e-06	6.78602e-07	-6.76303	7.11712e-06	-5.97817	4.79949	4.84642	4.61447	4.65711	4.35035	4.74189	4.73816	5.36457	5.46074	7.43594	4.85624
7933821	RHOBTB1	NR_024556	0	0.00156055	0.000325699	-2.73218	0.0281109	-1.75444	5.30257	4.99557	4.62454	5.10353	4.79676	4.90079	5.10353	5.44801	5.39473	6.42538	5.61437
8062490	SNORA60	NR_002986	0	0.00142471	0.00314166	1.94428	0.801533	1.05353	6.6724	6.48767	6.38181	6.32391	6.00337	6.56881	6.53877	6.93212	6.86945	5.46601	5.54124
7967030	RNU4-1	NR_003925	0	0.00154574	0.00294417	5.98758	0.31763	-1.77083	10.5041	9.57228	9.34338	9.30541	8.72236	9.93599	10.0443	8.73343	8.8811	7.05058	6.22616
7942594	SNORD15B	NR_000025	0	0.000996561	0.00215768	1.58699	0.162775	1.22373	6.29171	6.05685	6.29171	6.18829	6.48263	6.38286	6.35959	6.79939	6.68229	5.62708	5.91836
8138950	RP9	NM_203288	0	0.00209273	0.00357968	-2.23989	0.634297	-1.13137	6.53107	6.80257	7.1859	7.08008	7.30113	7.09631	6.76369	6.38829	6.44365	8.12925	7.95117
8138930	RP9P	NR_003500	0	0.000633859	9.18168e-05	-4.08684	0.000611326	-3.93736	5.07686	5.79042	5.44064	5.57597	5.12533	5.42864	5.59097	5.80469	5.84844	7.46368	5.48645
8042038	RPL23AP32	NR_002229	0	7.59871e-05	1.22425e-05	-4.00334	0.00133445	-2.38081	5.81401	6.182	5.93781	6.11387	6.32558	6.29467	6.1604	6.52837	6.46279	8.11954	6.86809
7909661	RPS6KC1	NM_012424	0	0.000548493	0.000335336	-2.48345	0.159918	-1.33806	5.46732	5.59156	6.02196	5.8711	5.79796	5.52079	5.62799	5.45957	5.3675	7.01215	6.59201
7984174	SNX22	NM_024798	0	0.000269157	0.0012527	1.73301	0.438418	1.12178	7.17278	7.12092	6.83699	7.06904	6.77694	6.98747	6.86338	7.54182	7.61096	6.18208	6.34787
8069744	RWDD2B	NM_016940	0	0.00150485	0.00623754	-4.15715	0.533885	-1.37673	6.85945	6.54684	6.85945	7.40669	7.49686	6.20348	6.12117	5.13485	5.12337	8.84044	8.37919
7934122	SAR1A	NM_001142648	0	7.51283e-06	0.00122247	-2.38127	0.0357118	-1.76862	9.08426	9.6202	9.58914	9.67316	9.79064	9.2971	9.5508	7.08229	7.08614	10.7668	9.94415
8121319	SOBP	NM_018013	0	0.000262892	0.00141514	-1.44267	0.00178275	-1.59255	5.87931	5.64406	5.85287	5.7262	5.66699	5.85273	5.85567	6.44845	6.34069	6.31129	5.63996
8067798	SOX18	NM_018419	8	0.000330777	0.00855858	1.52089	0.511531	-1.11191	6.71888	6.61806	6.31207	6.44778	6.25759	6.51156	6.59712	7.25137	7.16878	5.88981	5.73677
7994074	SCNN1B	NM_000336	0	0.000577572	0.000805588	2.02412	0.0216436	1.63074	6.47156	6.02306	5.96115	6.20763	6.01019	6.29205	6.20763	6.76974	6.8309	5.15032	5.85584
8048081	SPAG16	NM_024532	0	1.97383e-07	2.65553e-08	-1.66025	1.45219e-06	-1.45514	5.57967	5.57967	5.57967	5.56859	5.61162	5.55385	5.52202	5.65562	5.66281	6.30213	5.76097
8161133	SPAG8	NM_172312	0	6.72908e-05	0.00118554	1.38827	0.411904	1.07477	5.66337	5.6393	5.53732	5.53732	5.38425	5.57475	5.52941	6.07996	6.09683	5.07896	5.18299
7911017	SDCCAG8	NM_006642	0	0.00152161	0.000447849	-4.82033	0.00837238	-3.38767	6.3942	5.99053	6.07907	6.00006	6.85384	5.85437	5.81768	5.49834	5.68126	8.41052	6.65023
8095021	SPATA18	NM_145263	0	0.000964716	0.00311694	-1.63448	0.00446495	-1.83494	4.69342	4.48119	4.40096	4.24868	4.61003	4.60766	4.36658	5.18213	5.30189	5.19576	4.32003
8066953	SPATA2	NM_006038	0	0.00147379	0.00223699	1.6041	0.107328	1.27911	6.05369	6.0808	5.99562	6.0651	5.67355	6.00175	5.86796	6.35195	6.4081	5.28088	5.63602
7912764	SPATA21	NM_198546	0	0.000701128	0.00306365	1.55216	0.105608	1.27653	6.30851	6.13062	5.9417	6.06393	5.91636	6.16664	6.23165	6.67561	6.68922	5.47421	5.82644
8075375	SEC14L3	NM_174975	0	0.00309431	0.00345895	2.2743	0.283024	1.33941	5.2325	5.04803	4.87815	5.03334	4.50464	5.21045	5.29557	5.67404	5.4916	3.84353	4.26513
7947861	SPI1	NM_001080547	1	0.00193415	0.00311742	1.70557	0.691003	1.06861	7.35514	7.1422	7.1422	7.18691	6.80002	7.24595	7.23616	7.43944	7.53561	6.38812	6.48385
8030671	SPIB	NM_003121	0	7.80792e-05	0.00331367	1.45609	0.865716	1.0202	6.5253	6.50171	6.25485	6.47016	6.2576	6.47016	6.56001	7.1992	7.18878	5.89216	5.92101
7982829	SPINT1	NM_181642	20	0.0011349	0.00430101	1.64896	0.589977	1.09421	6.82743	6.82743	6.60202	6.82743	6.5197	6.89707	7.0317	7.35925	7.28468	6.06884	6.19873
8086406	SEC22C	NM_004206	0	0.00715843	0.00843865	-2.06872	0.149112	-1.53692	6.78114	6.97431	7.12539	6.97431	7.46331	6.51467	6.97431	6.30261	6.36201	8.02123	7.40119
7914467	SPOCD1	NM_144569	0	0.000273278	0.000958345	1.89925	0.0640991	1.40787	7.03058	7.08546	6.64118	6.91376	6.70303	6.99757	6.99757	7.63195	7.67614	5.98445	6.47796
8024446	SPPL2B	NM_001077238	0	0.000311167	0.00823527	1.42825	0.313322	-1.1509	5.91101	5.89214	5.79924	6.0275	5.63448	6.01903	6.00332	6.46314	6.46953	5.38385	5.18109
8102482	SEC24D	NM_014822	0	5.14107e-05	5.70854e-05	-2.7578	0.000348247	-2.73712	6.84281	6.91602	6.88227	6.57274	7.0976	6.73059	6.78163	6.07058	5.88665	8.29547	6.84281
8101376	SEC31A	NM_014933	0	1.32999e-06	0.000157804	-3.21128	0.0223879	-1.8478	8.07878	8.24978	8.36232	8.29245	8.66695	7.93394	8.19673	5.32556	5.39262	9.93757	9.05177
7966127	SELPLG	NM_003006	0	0.00250502	0.00166152	2.07522	0.0138534	1.88991	6.91562	6.63504	6.76236	6.30036	6.37017	6.53967	6.53967	7.13094	7.05065	5.52715	6.44546
7979615	SPTB	NM_001024858	0	0.000476343	0.00343358	1.58414	0.578819	1.08522	5.87725	5.67178	5.481	5.50732	5.42509	5.64312	5.62143	6.26397	6.15214	4.94016	5.05814
8130474	SERAC1	NM_032861	0	0.00227225	0.000415423	-2.41778	0.0122244	-1.86664	5.2602	4.7992	5.0644	4.97859	5.02155	4.66596	4.76201	5.35084	5.35084	6.20967	5.30923
7987701	SPTBN5	NM_016642	0	0.000165029	0.00748158	1.49364	0.32257	-1.16409	6.56398	6.5764	6.39543	6.38672	6.27747	6.71598	6.63787	7.25828	7.26762	5.92886	5.70966
7909175	SRGAP2	NM_015326	0	0.0372238	0.008477	-1.83037	0.0463825	-1.70443	6.10002	5.84561	6.19184	5.56675	5.5628	5.86676	5.97562	6.20141	6.22991	6.7449	5.97562
8129317	SERINC1	NM_020755	0	0.000211125	0.00402211	-2.76797	0.0964618	-1.84967	7.71501	7.91106	8.48794	8.09592	8.36703	7.73756	7.65242	6.24513	5.82679	9.4641	8.57684
8100318	SGCB	NM_000232	0	7.26723e-06	4.50405e-06	-12.3429	0.000263391	-5.91998	6.39937	6.68661	7.02564	6.58614	6.86673	6.33241	6.28007	5.00235	5.24929	10.2223	7.65672
8109490	SGCD	NM_000337	0	7.58477e-05	1.29564e-05	-4.85739	0.000558615	-3.18098	5.44535	5.44535	5.05437	4.97617	5.13734	5.44535	5.37435	5.9107	6.11141	7.5485	5.87903
8080344	STAB1	NM_015136	2	9.32766e-05	0.0028468	1.41845	0.956675	1.00582	6.43256	6.33862	6.33862	6.2908	6.09266	6.42519	6.33862	6.97044	6.95316	5.81812	5.82649
7902127	SGIP1	NM_032291	0	4.23012e-05	1.12983e-05	-4.31577	2.95331e-05	-5.32631	5.05849	5.01015	5.1731	5.24553	4.75533	5.24553	5.26874	5.84007	6.04263	7.21774	4.80461
8150253	STAR	NM_000349	67	0.000528895	0.00528205	1.44664	0.205208	1.18666	6.46683	6.36675	6.13529	6.43854	6.23056	6.38214	6.48204	6.89325	7.0287	5.82474	6.07165
7964119	STAT2	NM_005419	7	0.00531656	0.00641345	-1.70006	0.00111623	-2.64104	6.50235	6.55975	6.34039	6.31506	6.36071	6.1125	5.99073	6.59205	6.61412	7.07723	5.67612
7913864	STMN1	NM_001145454	44	0.000607188	0.00636528	1.34311	0.845482	-1.02076	5.99982	5.8134	5.79982	5.85262	5.83841	6.08746	5.86648	6.3488	6.2426	5.46842	5.43878
7990273	STOML1	NM_004809	0	0.00028092	0.00224647	1.75043	0.592191	1.09276	6.35702	6.38181	5.89482	6.27731	6.15678	6.35338	6.32959	7.00184	6.9678	5.44239	5.57036
7933619	SGMS1	NM_147156	0	0.0042083	0.00314877	-2.01097	0.0158739	-1.94241	5.99097	6.20986	6.21095	6.47174	6.66906	6.29964	6.53087	5.83653	5.77376	7.34833	6.39049
7988177	STRC	NM_153700	1	0.000178363	0.00611139	1.59059	0.178397	-1.26759	6.33423	6.2388	5.98296	6.11488	5.82935	5.98966	6.19478	6.81216	6.84893	5.42825	5.08615
7899361	STX12	NM_177424	1	0.00386597	0.00535435	-1.86265	0.0738776	-1.54439	7.48713	7.33681	7.80107	7.80267	7.97739	7.49692	7.54193	7.05462	7.01915	8.5322	7.90516
8144880	SH2D4A	NM_022071	0	0.000272167	7.31396e-05	-3.00417	0.00682821	-1.94564	5.73386	5.75408	5.33864	5.61421	5.35375	5.68049	5.79495	6.40521	6.26086	7.19696	6.23672
8025255	STXBP2	NM_006949	0	0.00390654	0.00229154	1.91207	0.0970276	1.42155	7.15564	7.06935	6.92168	6.70151	6.90376	7.21359	7.27203	7.35815	7.39473	6.0988	6.60627
8103166	SH3D19	NM_001009555	0	2.40849e-07	3.6981e-08	-8.60167	5.62227e-06	-3.92493	4.85866	4.79597	4.973	4.84382	5.04719	5.03837	4.74395	5.46479	5.36476	8.00476	6.03209
8132964	SUMF2	NM_015411	0	0.00201508	0.004133	-1.44076	0.00521503	-1.58683	6.18316	6.56025	6.48916	6.46392	6.45171	6.50786	6.36738	6.97731	6.88479	6.95875	6.29259
7944867	SIAE	NM_170601	0	0.000134153	0.000106821	-2.31019	0.0134464	-1.59347	7.49994	7.15477	7.22162	7.03206	7.29238	7.37808	7.33388	6.70862	6.81351	8.48126	7.80909
8038885	SIGLEC14	NM_001098612	0	0.000642353	0.000696145	2.49462	0.272779	1.28424	6.59453	6.66696	6.47763	6.4117	5.99965	6.57984	6.6447	6.94771	6.99904	5.16332	5.52424
8143209	SVOPL	NM_001139456	0	6.23506e-05	0.00352476	1.37637	0.332616	1.10744	5.35531	5.26866	5.31376	5.35531	5.081	5.37351	5.35531	6.08904	5.97648	4.83954	4.98677
8034583	SYCE2	NM_001105578	1	9.46276e-05	0.00106773	1.56004	0.026469	1.36102	5.69782	5.68402	5.70371	5.89242	5.48182	5.73449	5.7012	6.46376	6.39901	5.05777	5.50245
8075616	SYN3	NM_003490	0	0.00026969	0.00289825	1.58047	0.150885	1.24408	6.46849	6.49518	6.32693	6.24971	6.1896	6.44447	6.61363	7.13213	7.1454	5.73793	6.05301
7974882	SYT16	NM_031914	0	8.94731e-05	0.00040767	1.51509	0.737824	1.0309	5.47288	5.25265	5.34133	5.23234	5.20614	5.39296	5.29697	5.6775	5.7228	4.7142	4.75811
8022986	SYT4	NM_020783	0	0.00076716	0.00701399	1.60538	0.23871	-1.23877	5.21892	5.53102	5.19397	5.47735	5.27049	5.68006	5.39306	5.89049	5.76497	4.71207	4.40317
8021081	SLC14A1	NM_001128588	0	9.10547e-07	1.2145e-07	-31.0833	1.35212e-06	-24.5436	5.0961	4.544	4.58482	4.97697	4.53443	4.82146	4.91518	5.86037	5.68646	9.73992	5.12265
8003125	TAF1C	NM_005679	0	5.64459e-05	0.00840142	1.33249	0.152626	-1.18278	6.31411	6.51147	6.14418	6.21922	6.26746	6.3103	6.33978	7.02592	6.97566	5.88681	5.64463
8045889	TANC1	NM_033394	0	0.00254748	0.00537933	-1.68554	0.0645041	-1.46394	5.8075	5.53119	5.30884	5.57355	5.32224	5.65155	5.70741	6.29473	6.42371	6.31068	5.76083
8006030	TAOK1	NM_020791	0	0.00093143	0.00398687	-1.51708	0.468255	-1.10565	7.18464	7.26278	7.59035	7.20439	7.31359	7.29324	7.17897	6.77358	6.84683	7.89101	7.74611
8180166	TAPBP	NM_003190	0	0.00848499	0.00484482	1.57705	0.156256	1.26628	7.26643	7.33857	7.0186	7.31641	6.98777	7.4136	7.18038	7.48385	7.42136	6.56017	6.90076
8136930	TAS2R60	NM_177437	0	0.00014106	0.00362756	1.58313	0.488652	1.10917	5.81346	5.37403	5.418	5.60996	5.60513	5.60996	5.71172	6.41365	6.50822	4.92897	5.07846
8127549	SLC17A5	NM_012434	0	0.000499019	0.000164896	-3.48147	0.00623829	-2.39563	6.34825	6.28663	6.52308	6.11946	6.67285	5.96526	6.10326	5.84018	5.82471	8.0881	6.82769
8121031	SLC35A1	NM_006416	0	0.00438243	0.00682755	-3.09885	0.469501	-1.35265	5.28013	5.17127	6.10094	5.9006	5.49854	4.92868	5.08871	4.58267	4.49647	7.05586	6.62007
8008016	TBKBP1	NM_014726	0	0.00136639	0.00271036	1.90969	0.279589	1.24801	6.9581	6.79573	6.62855	6.59869	6.37591	6.91826	6.84995	7.27998	7.33148	5.79884	6.11847
8008982	TBX4	NM_018488	2	0.000157677	0.00616407	1.67589	0.677275	-1.07972	5.97573	5.9237	6.10035	5.72662	5.53517	6.0017	5.88746	6.95277	6.80783	5.13375	5.02309
8081667	SLC35A5	NM_017945	0	0.00293147	0.00500433	-2.46008	0.175311	-1.56163	6.68433	6.41832	6.97523	6.78543	7.01507	6.45887	6.1267	5.86823	5.69528	7.93641	7.29336
7958692	TCTN1	NM_001173975	0	0.00020668	0.000314443	-1.48489	0.00439137	-1.38986	6.0043	5.9501	6.16581	6.16581	6.06902	6.12119	6.0165	6.54904	6.63504	6.64075	6.16581
7959638	TCTN2	NM_024809	0	0.00810546	0.00582886	-1.57784	0.956495	-1.00876	5.55917	5.7784	5.45076	5.67137	5.94538	5.8333	5.6171	5.94383	5.94763	6.35159	6.339
8143040	SLC35B4	NM_032826	0	7.59774e-05	2.44011e-05	-2.96473	0.00745699	-1.72563	6.34564	6.62311	6.87809	6.71114	6.73101	6.62533	6.63061	6.43094	6.43989	8.21718	7.43005
8141180	TECPR1	NM_015395	0	1.83486e-05	0.000384243	1.55538	0.220481	1.13173	6.12537	6.29054	6.12034	5.97512	6.16076	6.17334	6.23698	6.92519	6.86619	5.51737	5.6959
8022426	TERF1P2	ENST00000342224	0	1.40423e-05	0.00361773	1.33124	0.307127	-1.10209	6.27746	6.32078	6.15766	6.16041	6.02019	6.15766	6.15766	6.97371	6.96778	5.76606	5.62581
8054771	SLC35F5	NM_025181	0	0.00022637	0.00411993	-2.32031	0.465532	-1.22802	6.81202	6.91375	7.43054	7.09763	7.59717	7.03172	6.92547	5.56686	5.69783	8.32979	8.03345
8052925	TEX261	NM_144582	0	0.00474715	0.00142433	-1.39625	0.00138535	-1.55851	5.71874	5.8479	5.59656	5.77107	5.65451	5.66663	5.83587	5.87738	5.84411	6.20888	5.56872
8176018	TEX28	NM_001586	0	0.00114954	0.00843611	1.61187	0.705139	1.07107	6.21377	6.3856	6.00968	6.08858	5.77015	6.08858	6.09972	6.6869	6.82442	5.40499	5.50403
7962537	SLC38A2	NM_018976	0	1.06228e-05	0.00101998	-4.43843	0.186657	-1.70824	9.90927	9.78038	10.1882	9.82251	9.89848	9.18721	9.23375	6.36185	5.8077	11.8672	11.0946
7974816	SLC38A6	NM_001172702	0	8.46895e-05	3.03248e-05	-8.83321	0.0101907	-2.88419	5.88893	6.14211	6.78712	6.16088	6.62377	5.99138	6.12452	5.8149	5.65898	9.38847	7.8603
7965964	SLC41A2	NM_032148	0	0.0010682	0.00466305	-2.1862	0.12615	-1.55233	6.0423	6.06246	5.9558	6.5875	6.28259	5.84549	5.76909	5.04016	5.02589	7.20631	6.57187
7965206	SLC6A15	NM_182767	0	8.63925e-07	1.41731e-07	-18.0285	3.0039e-05	-5.66232	4.65035	4.63397	4.38371	4.61785	4.08352	4.51493	4.42087	4.99963	5.02553	8.64438	6.14299
7915351	SLFNL1	NM_001168247	0	0.000172086	0.000454043	2.15504	0.10479	1.35819	7.02917	6.8099	6.69087	6.69122	6.49564	6.93831	6.83395	7.45728	7.5934	5.67644	6.11812
8103235	TIGD4	NM_145720	0	0.000561658	0.00219241	1.51821	0.981872	-1.00277	5.36785	5.4142	5.12534	5.26255	5.0621	5.19141	5.18604	5.54895	5.63596	4.62755	4.62357
8075458	SMTN	NM_134270	0	0.00403228	0.00604826	2.54166	0.188701	1.58888	6.96432	6.77599	6.37494	6.59157	5.92098	6.8342	6.64745	7.48819	7.38608	5.24129	5.9093
7977075	SNORA28	NR_002964	0	0.000663829	0.00217017	3.70128	0.738288	-1.13617	6.60274	6.58087	6.62842	6.38422	5.7431	6.60274	7.09513	7.40222	7.42102	4.63158	4.4474
7962829	SNORA2B	NR_002951	0	0.000683645	0.000630145	3.23147	0.045787	1.90218	5.08556	4.73624	4.79555	4.93609	4.26654	5.1567	4.84186	5.65843	5.60406	3.13903	4.06669
8018849	TK1	NM_003258	14	4.27037e-05	0.00166856	1.69348	0.137893	-1.26629	7.02109	6.96705	6.7286	6.60274	6.66044	6.79617	6.85478	7.6454	7.58858	6.04442	5.70381
8011188	TLCD2	NM_001164407	0	0.000189501	0.00217929	1.74586	0.400347	-1.15038	7.26947	7.10067	6.95245	6.89711	6.7659	7.06882	7.11418	7.57144	7.74014	6.22015	6.01804
8009014	TLK2	NM_006852	0	0.000158134	0.00633397	-1.72826	0.253179	-1.26411	8.80677	8.9805	9.08198	8.78386	9.40042	9.00804	9.02377	7.72263	7.84134	9.80151	9.46339
8087852	TLR9	NM_017442	30	0.000250175	0.00174944	1.93024	0.663754	1.08386	7.13361	7.08756	6.95027	6.73225	6.58154	6.97697	6.95027	7.73743	7.69307	5.96728	6.08346
8093104	TM4SF19	NM_138461	0	0.000345522	0.00229962	1.69779	0.00868999	1.71766	6.19281	6.19281	5.99632	6.19281	6.03095	6.40616	5.95025	6.86628	7.04737	5.37379	6.15423
8003939	TM4SF5	NM_003963	10	0.000570852	0.00502859	1.58035	0.00246517	1.9995	6.4876	6.70128	6.44856	6.70128	6.30002	6.70284	6.70128	7.3156	7.36942	5.91731	6.91695
7935320	TM9SF3	NM_020123	0	3.1049e-06	0.00263752	-1.63743	0.126847	-1.28194	9.21517	9.35741	9.61453	9.45768	9.59788	9.24809	9.35741	7.51707	7.55531	10.1183	9.75999
8039144	TMC4	NM_001145303	0	5.77518e-05	0.000156006	1.68652	0.00363638	1.49638	6.49913	6.34044	6.29165	6.25168	6.28605	6.49814	6.41774	6.97044	6.92471	5.61521	6.1967
7965510	TMCC3	NM_020698	0	0.000449895	0.0068745	1.51033	0.374549	1.14657	6.37065	6.40992	6.07358	6.49432	6.4143	6.54619	6.49857	7.1812	7.09356	5.80621	6.00353
8122144	SNORA33	NR_002436	0	8.67067e-05	0.00218512	-5.56402	0.475693	-1.4381	7.29077	7.5812	7.88217	7.88797	8.64929	7.25779	7.24213	4.28387	4.81055	10.1606	9.63644
8001746	SNORA46	NR_002978	0	0.0103214	0.00771767	2.17735	0.26123	1.40572	6.85408	6.55588	6.68305	6.80061	6.44457	7.00238	7.36915	7.27957	7.27742	5.6931	6.18441
8139486	SNORA5B	NR_002990	0	5.59902e-06	1.06187e-05	2.94725	0.0305312	1.41576	6.73493	6.87294	6.55266	6.64162	6.45731	6.75972	6.64162	7.4053	7.52042	5.10646	5.60804
7976814	SNORD114-2	NR_003194	0	4.20538e-06	5.47037e-07	-17.2474	1.6524e-05	-9.72656	2.39986	2.27438	1.98323	2.59293	2.59293	2.62847	2.22532	3.04274	2.95894	6.49361	3.21168
7940372	TMEM109	NM_024092	0	0.00016405	0.00196236	1.56252	0.38844	1.11969	7.00976	6.98071	6.87686	6.64731	6.75509	6.98635	6.91765	7.58175	7.54447	6.23809	6.40119
7949798	TMEM134	NM_025124	0	0.00076737	0.00786736	1.70523	0.439639	-1.17024	7.94913	7.70667	7.48607	7.44918	7.50085	7.90525	7.80531	8.2595	8.36856	6.9161	6.68929
8127987	SNORD50A	NR_002743	0	0.000416561	0.00166828	-5.19697	0.173939	-1.94924	7.577	7.46508	8.02771	8.10976	8.34416	7.41382	6.94589	5.82294	5.71568	10.0753	9.11239
8127989	SNORD50B	NR_003044	0	0.00105662	0.00605334	-5.24639	0.401337	-1.65677	7.03967	6.97657	7.79648	7.6547	7.71395	6.55055	6.19194	4.80846	5.00218	9.5233	8.79493
8053449	TMEM150A	NM_001031738	0	0.00118974	0.00585924	1.84707	0.460273	1.17631	6.64119	6.40367	6.2063	6.40367	5.91917	6.41136	6.40367	7.1878	7.03418	5.45605	5.69032
8150877	SNORD54	NR_002437	0	0.000487294	0.00454736	-6.01158	0.614636	-1.35598	4.44191	4.58428	5.65121	5.71906	6.15214	4.99609	4.96754	2.69021	2.56854	7.80378	7.36444
7922412	SNORD77	NR_003943	0	0.00737948	0.00587486	-3.0138	0.968714	-1.01531	2.536	2.40427	3.11695	3.16952	2.60875	2.09157	2.24679	3.35634	3.30742	4.18785	4.16592
7930106	TMEM180	NM_024789	0	0.000272101	0.00444514	1.59132	0.673471	1.06773	6.80888	6.7318	6.56229	6.68863	6.32195	6.72028	6.72809	7.3932	7.45847	5.98148	6.07603
8044094	TMEM182	NM_144632	0	5.65095e-06	0.000547767	1.19958	0.000449519	1.28246	3.8397	3.72065	3.78338	3.79751	3.77255	3.84332	3.77312	4.23465	4.27834	3.5275	3.88641
8138459	TMEM196	NM_152774	0	6.28805e-05	0.00237318	1.41917	0.43774	1.08561	5.11874	5.11874	5.11162	5.11874	4.90751	5.08082	5.28497	5.81162	5.81883	4.60083	4.71934
8127943	SNX14	NM_153816	0	0.000547071	0.00323542	-2.72949	0.282714	-1.42319	6.69623	6.78049	7.09075	7.35155	7.55192	6.70121	6.97636	5.74169	5.62774	8.46985	7.96072
8107632	SNX24	NM_014035	0	0.00470906	0.00343915	-3.49533	0.251885	-1.61201	5.75101	6.04552	6.28085	6.28085	7.01815	6.72948	6.22643	5.68473	5.70585	8.13861	7.44975
7907702	SOAT1	NM_003101	0	0.0011052	0.00244603	-2.49244	0.759657	1.08689	6.78213	6.74942	6.90064	6.74691	7.04943	6.23423	6.36906	6.24936	6.23479	8.00782	8.12802
8008870	TMEM49	NM_030938	0	5.52154e-05	0.00532928	-1.73791	0.865097	1.03291	8.27808	8.36212	8.69017	8.50489	8.81663	8.41046	8.46555	7.02926	7.28279	9.30134	9.34805
8148703	SPATC1	NM_198572	0	0.000182801	0.000872078	2.07725	0.191285	1.28744	6.7514	6.79972	6.40763	6.744	6.4296	6.86733	6.82179	7.60686	7.48699	5.63411	5.99862
7920214	SPRR2E	NM_001024209	0	0.00377879	0.00679779	2.03049	0.0986395	1.60097	5.3529	5.13638	4.50553	4.76775	4.9436	5.02423	5.06169	5.68968	5.75477	3.94847	4.62741
8055890	STAM2	NM_005843	0	0.0014632	0.00584432	-2.42356	0.173886	-1.57406	6.7924	7.01243	7.4067	7.17391	7.83309	7.23005	7.27912	6.18973	6.00512	8.52394	7.86945
7982507	TMEM85	NM_016454	0	0.000355723	0.00755092	-1.76363	0.310231	-1.24766	8.21729	8.53142	8.86293	8.64552	8.72851	8.53142	8.33895	7.39384	7.47456	9.36941	9.05019
8041940	STON1-GTF2A1L	NM_172311	0	1.68008e-07	2.21133e-08	-3.0714	7.91628e-07	-2.42012	4.33304	4.21251	4.29441	4.24194	4.27411	4.17028	4.19754	4.57615	4.52232	5.86516	4.59008
8004691	TMEM88	NM_203411	2	0.000182362	0.00268803	1.57507	0.707756	1.05313	6.4171	6.37631	6.08598	6.38365	6.10223	6.32897	6.36929	6.9276	7.07667	5.63938	5.71406
8008289	TMEM92	NM_153229	0	0.000193494	0.00464252	1.535	0.595013	1.08027	6.86681	6.90757	6.78033	6.88286	6.52113	6.90064	6.99537	7.63468	7.63636	6.21815	6.32954
7919929	TMOD4	NM_013353	0	0.00218217	0.00796358	1.8112	0.314789	1.2609	5.2126	4.86811	4.73866	4.87968	4.69757	4.90307	4.43866	5.55122	5.54972	3.96282	4.29728
8069582	TMPRSS15	NM_002772	0	4.19227e-05	0.000582372	1.39082	3.461e-05	1.98194	4.24608	4.25322	4.29107	4.27959	4.07582	4.13972	4.22009	4.72221	4.65861	3.73914	4.72606
8158059	STXBP1	NM_003165	0	5.12618e-05	2.33871e-05	-6.08844	0.174366	-1.44218	5.76478	5.64463	5.50755	5.33184	5.01429	5.75465	5.41413	6.04096	6.07435	8.09634	7.56809
7918284	TAF13	NM_005645	0	2.09192e-07	0.0032459	-2.17304	0.552716	-1.15749	9.23449	9.4173	9.8716	9.87473	9.80761	9.59723	9.3997	4.95381	4.90153	10.7201	10.5091
8023735	TMX3	NM_019022	0	0.000540863	0.0033591	-1.99443	0.193429	-1.3527	6.91653	7.05615	7.50665	7.11721	7.47565	7.11721	7.00604	6.2564	6.1582	8.16675	7.73091
7905349	TNFAIP8L2	NM_024575	1	8.76788e-05	0.000453382	1.73685	0.586642	1.06964	6.59073	6.31202	6.3384	6.52728	6.21175	6.4337	6.4029	6.99209	6.94659	5.60592	5.70304
8169186	TBC1D8B	NM_017752	0	8.18636e-05	3.3796e-05	-3.7583	0.000409757	-3.25542	4.06925	3.74698	3.71357	4.04468	3.61376	3.73249	4.0619	4.87527	5.10893	5.76474	4.0619
8013061	TNFRSF13B	NM_012452	1	0.0004212	0.00283303	1.79443	0.820661	1.04138	8.6916	8.43941	8.35164	8.26266	8.15828	8.59881	8.516	9.08462	9.17208	7.58768	7.64617
8102171	TBCK	NM_001163435	0	0.000430728	0.000433837	-3.74168	0.124858	-1.63009	5.75903	5.89713	6.34551	6.22634	6.67281	6.02464	6.02665	5.42973	5.29735	8.0397	7.33475
7913593	TCEA3	NM_003196	0	5.00729e-06	1.58217e-06	-2.9134	1.86889e-05	-2.66309	4.85813	5.01164	4.93536	4.89542	4.75666	5.03374	4.83802	5.77973	5.64231	6.44684	5.03374
7897877	TNFRSF1B	NM_001066	3	1.18057e-05	0.00015442	1.58155	0.780926	-1.0241	6.96618	7.01528	6.95146	6.79626	6.80557	6.9984	6.96944	7.51392	7.47401	6.2676	6.23325
7937728	TNNI2	NM_001145829	0	0.000564283	0.00316858	1.89711	0.0589064	1.54359	6.75808	6.6888	6.45886	6.49946	6.37987	6.70552	6.99698	7.53323	7.59791	5.71728	6.34357
7922482	TNR	NM_003285	5	8.0465e-05	0.000298401	1.9562	0.112994	1.27486	5.43608	5.27772	5.20363	5.22259	5.11162	5.50061	5.18024	6.05679	5.9114	4.30802	4.65835
7901091	TOE1	NM_025077	0	0.00062635	0.00727758	1.25688	0.258721	1.10456	6.08122	6.01107	5.91202	5.974	5.89664	5.99451	6.13814	6.35714	6.43146	5.67124	5.8147
8062782	TOX2	NM_032883	0	0.000154136	0.00145715	1.40526	0.30358	-1.10371	7.04366	6.93374	6.9626	6.8547	6.88159	6.93374	7.13844	7.30106	7.28089	6.47323	6.33087
8066521	TP53TG5	NM_014477	0	6.15988e-05	0.000570553	1.57373	0.349193	1.10644	5.37353	5.36042	5.04693	5.19262	5.2176	5.2176	5.2176	5.86265	5.81539	4.57814	4.72407
7897179	TP73	NM_001126240	10	0.000261091	0.00224824	1.54662	0.608979	1.06814	6.50567	6.51975	6.42274	6.47592	6.12895	6.42274	6.43506	7.05048	6.94843	5.78671	5.88182
7915718	TESK2	NM_007170	0	0.00144863	0.000528696	2.36524	0.0359055	1.63177	6.73969	6.29507	6.29507	6.14308	6.15999	6.48104	6.29507	6.66739	6.5841	5.10216	5.8086
8039996	TPO	NM_000547	24	4.7394e-06	0.00276334	1.29218	0.845817	1.01529	4.72259	4.7083	4.64673	4.54362	4.60014	4.77443	4.69005	5.59127	5.49919	4.2996	4.32149
7970301	TMCO3	NM_017905	0	3.40268e-05	4.6944e-06	-2.08222	0.000177559	-1.74439	7.00748	6.86609	7.02473	7.08937	7.12732	7.07128	6.99268	7.23987	7.22218	8.08368	7.28096
8131539	TMEM106B	NM_018374	0	0.00220851	0.0051507	-3.30437	0.785975	-1.11781	5.2968	5.51604	6.22989	5.90535	6.40131	5.80895	5.32939	4.73098	4.94922	7.50834	7.34766
8012304	TRAPPC1	NM_021210	0	0.00933087	0.00844509	-1.89882	0.0217206	-1.98928	7.97093	8.08857	8.24369	7.97698	8.69403	7.99596	8.08336	7.59508	7.58513	9.07561	8.08336
7914887	TRAPPC3	NM_014408	0	0.000131714	0.00451444	-1.83059	0.177935	-1.33832	7.69442	7.98791	7.99821	7.98564	8.37188	7.98791	7.77943	6.65586	6.68593	8.84451	8.42409
8136727	TRBC1	BC030533	0	5.99031e-05	0.000304524	1.59119	0.216039	1.13498	6.51442	6.45091	6.34418	6.29502	6.20351	6.34418	6.32559	6.89372	6.85124	5.68387	5.86654
8162729	TRIM14	NM_014788	0	9.28185e-05	9.81364e-05	1.3738	0.611999	1.0286	6.5152	6.64443	6.5311	6.457	6.57674	6.51795	6.533	6.62593	6.60643	6.08118	6.12186
8005475	TRIM16L	NM_001037330	0	7.98071e-05	0.000729493	-1.50179	0.0115806	1.37661	6.22003	6.21671	6.08311	6.18619	6.00059	6.22724	6.31255	6.29906	6.32633	6.76474	7.22586
8124726	TRIM26	NM_003449	0	5.99238e-05	1.12022e-05	1.16428	8.08788e-05	1.16039	6.80969	6.80969	6.81262	6.76661	6.83383	6.80969	6.80969	6.83147	6.83711	6.58797	6.80257
7946180	TRIM3	NM_006458	0	9.40983e-05	0.00251491	1.48111	0.386461	1.11022	6.63193	6.35169	6.35411	6.37674	6.27892	6.53666	6.46331	7.13513	7.20727	5.86094	6.01179
8124707	TRIM31	NM_007028	1	0.000415043	0.00473625	1.50414	0.995283	-1.00081	5.93766	6.0278	5.91425	5.93794	5.68784	6.01924	6.16209	6.5675	6.50157	5.36633	5.36515
8149907	TRIM35	NM_171982	0	0.000178184	0.00118965	1.35328	0.668547	-1.03466	6.56921	6.56921	6.56921	6.52432	6.48747	6.56921	6.7539	6.86601	6.87589	6.14104	6.09189
8017106	TRIM37	NM_015294	2	0.000224141	0.00477908	-1.60543	0.0733532	1.38299	7.48533	7.65884	7.78728	7.46856	7.92979	7.54376	7.5948	7.10111	7.1684	8.3213	8.78909
8078435	TRIM71	NM_001039111	0	0.000676962	0.00315771	1.57479	0.164679	1.23598	6.67912	6.42355	6.28882	6.37989	6.20361	6.42622	6.47413	6.98051	7.01637	5.75561	6.06127
7955195	TROAP	NM_005480	1	3.21139e-06	5.95764e-05	1.33012	0.00806549	1.1754	7.08771	7.15985	7.07206	7.00093	7.08771	7.08771	7.0771	7.539	7.59089	6.67031	6.90346
8161654	TRPM3	NM_206946	1	2.01895e-05	0.00168143	1.38383	0.725653	-1.03231	5.49563	5.49563	5.34042	5.49563	5.36346	5.49563	5.62353	6.20645	6.16353	5.00418	4.9583
7945742	TRPM5	NM_014555	0	0.000194507	0.00396344	1.44802	0.699513	-1.04785	6.19897	6.23351	5.94636	6.00726	5.99826	6.20708	6.22225	6.7428	6.65773	5.58216	5.51473
7944554	TMEM136	NM_001198670	0	0.00114623	0.00110698	-2.07249	0.456401	-1.15375	4.42064	4.30996	3.83351	4.21527	4.11155	4.24846	4.38902	4.96038	4.91732	5.26971	5.06338
7996654	TSNAXIP1	NM_018430	0	0.000187105	0.00791665	1.38716	0.732757	1.04276	5.19701	5.47478	5.10999	5.3139	5.18622	5.38218	5.32529	5.94698	6.04774	4.81206	4.87247
8010624	TSPAN10	NM_031945	2	5.38412e-05	0.000979846	1.61778	0.732291	-1.04264	6.68732	6.57281	6.33764	6.52551	6.39868	6.57281	6.64276	7.17489	7.27369	5.83992	5.77968
7937782	TSPAN32	NM_139022	1	0.000336101	0.00616204	1.57021	0.889511	-1.02249	6.95517	6.9754	6.60474	6.6705	6.66244	6.95285	6.96227	7.55808	7.57101	6.17524	6.14315
7937518	TSPAN4	NM_001025237	4	0.000507121	0.00222488	1.93195	0.33884	1.20986	7.31181	7.25184	6.85304	6.96998	6.75701	7.1467	7.06087	7.78579	7.83375	6.10012	6.37497
8116859	TMEM14C	NM_001165258	0	0.000172947	0.000535763	-3.85026	0.426259	-1.28472	6.6718	6.8471	6.65068	7.38234	7.41582	6.86288	7.05064	5.95427	5.63975	8.92799	8.56654
7953166	TSPAN9	NM_006675	0	0.000410782	0.00598201	1.55076	0.339968	1.16509	6.30926	6.32137	6.20749	6.21233	5.94112	6.21808	6.48265	7.02518	6.99928	5.60878	5.82923
8119396	TSPO2	NM_001010873	1	2.64714e-06	0.000133902	1.42999	0.440968	-1.05266	6.41032	6.45091	6.3309	6.29976	6.31226	6.34717	6.44707	7.04703	6.95381	5.8552	5.78115
8129097	TSPYL1	NM_003309	0	0.00632029	0.00788404	-1.59991	0.0676597	-1.44058	3.67089	3.45694	3.7242	3.69445	3.41834	3.23339	3.43866	4.0856	4.22839	4.19754	3.67089
8167763	TSPYL2	NM_022117	0	0.00998365	0.0027204	-1.82746	0.0131602	-1.78866	6.29108	6.26658	5.87333	5.78907	6.1315	5.97514	5.96599	6.48874	6.40735	6.91165	6.07277
7937813	TSSC4	NM_005706	0	0.000704613	0.00145948	1.8031	0.165039	1.26972	7.00046	6.79293	6.6271	6.66171	6.468	6.75285	6.82914	7.24586	7.30223	5.88269	6.2272
7993807	TMEM159	NM_020422	0	0.00181632	0.00072893	-2.32995	0.0126012	-1.92056	5.06897	5.04915	4.86731	4.55179	4.85927	5.08525	4.66032	5.52237	5.70632	6.09773	5.15621
8158094	TTC16	NM_144965	0	0.000339097	0.00725009	1.42041	0.8804	1.01955	6.02028	5.96061	5.65491	5.83979	5.79934	6.03053	5.95783	6.52332	6.52837	5.38845	5.41638
7906177	TTC24	NM_001105669	0	7.64687e-06	0.000239801	1.58113	0.933139	-1.00771	6.52473	6.5971	6.39977	6.43508	6.29332	6.45084	6.50201	7.21096	7.21933	5.79659	5.78551
7975412	TTC9	NM_015351	1	0.00327135	0.00383282	1.72754	0.112274	1.36286	6.48487	6.69592	6.46251	6.58126	6.55909	6.99494	6.74055	7.15919	7.03902	5.85688	6.30351
8076569	TTLL12	NM_015140	1	0.000273666	0.00374207	1.51416	0.843044	1.02682	6.81012	6.73278	6.57569	6.7275	6.4403	6.82074	6.77361	7.28368	7.37369	6.09873	6.13691
8106170	TMEM171	NM_173490	0	3.94483e-05	5.33504e-06	-12.2334	4.08926e-05	-11.43	5.46054	4.99982	5.01639	5.07712	4.4918	4.99097	4.81722	5.64773	5.4483	8.59188	5.07712
8131179	TTYH3	NM_025250	0	0.00155896	0.00636683	1.72011	0.269406	1.25113	7.32424	7.10376	6.7924	6.96461	6.6936	6.9319	6.96461	7.62888	7.68229	6.18537	6.50861
8048518	TUBA4B	NR_003063	0	0.000268573	0.00801712	1.57091	0.856088	-1.03115	7.13755	7.0142	6.82043	6.90438	6.55863	6.92027	6.92027	7.76994	7.73785	6.24493	6.20068
8071147	TUBA8	NM_018943	0	0.00526838	0.00685342	1.64517	0.162588	1.31205	6.68059	6.51731	6.58072	6.51772	6.14931	6.61077	6.73799	7.0099	6.95738	5.82382	6.21564
8063716	TUBB1	NM_030773	0	6.84455e-05	0.000193578	1.52369	0.0003141	1.67392	5.32079	5.19987	5.07712	5.19987	5.19987	5.19987	5.06856	5.65018	5.68001	4.57329	5.31652
8026579	TMEM38A	NM_024074	0	0.00143232	0.00262901	2.11136	0.129962	1.45145	6.49939	6.34173	5.90316	6.11667	5.84366	6.12152	6.21793	6.75	6.96653	5.07098	5.60847
8070083	TMEM50B	NM_006134	0	6.87892e-05	0.00838636	-2.40542	0.90789	-1.0391	7.02446	7.243	7.29989	7.66985	7.49521	6.69745	6.86897	4.94581	4.68616	8.45183	8.39649
7916372	TMEM59	NM_004872	0	0.000200287	0.00550653	-2.5209	0.3368	-1.37575	8.98562	9.07258	9.5659	8.9728	9.21212	8.58878	8.61198	7.0739	7.18495	10.3353	9.87512
8036224	TYROBP	NM_003332	1	0.00185632	0.00639593	1.76637	0.778176	1.0591	7.90706	7.85919	7.58767	7.53001	7.39468	7.88279	7.9076	8.33754	8.23918	6.90335	6.9862
8154367	TYRP1	NM_000550	20	8.50691e-05	0.0072769	1.62204	2.67537e-05	5.22964	5.15777	4.86074	4.94897	4.73673	4.63535	4.94897	4.66607	5.44962	5.5613	4.15285	6.53956
8044417	TMEM87B	NM_032824	0	0.000969172	0.00336769	-2.00213	0.177213	-1.37297	6.1744	6.4508	6.67296	6.33467	6.80905	6.21313	6.47587	5.64396	5.61091	7.44881	6.99151
8168578	UBE2DNL	NR_024062	0	2.65332e-06	6.40523e-05	1.63004	0.0943955	-1.15937	6.76153	6.58894	6.56717	6.62833	6.51911	6.71114	6.62182	7.26085	7.22248	5.92338	5.71004
8011626	UBE2G1	NM_003342	0	0.00208195	0.00152074	1.85599	0.467891	1.13307	9.79792	10.1041	10.1721	10.1509	10.1575	10.3139	10.3487	9.62744	9.61299	9.25712	9.43736
8146379	UBE2V2	NM_003350	0	0.000372349	0.00314907	-1.90721	0.284482	-1.25215	7.49202	7.81406	8.18346	8.00107	7.79282	7.76475	7.81406	6.88328	6.89329	8.76893	8.44452
8137596	UBE3C	NM_014671	1	0.00475335	0.00365632	-1.85335	0.127258	-1.39086	6.7922	6.99312	7.136	7.08807	7.21103	6.90696	6.61286	6.53238	6.59638	7.85303	7.37705
8072796	TMPRSS6	NM_153609	0	0.000252744	0.000455388	2.1851	0.23835	1.24084	6.17792	5.8854	5.6606	6.00266	5.72781	5.76407	5.9966	6.4981	6.4285	4.76017	5.07148
7957478	TMTC3	NM_181783	0	0.000496336	0.000695911	-6.39565	0.138952	-2.03865	5.50447	5.93334	6.66921	6.37202	6.805	5.95844	5.88217	4.8577	4.74025	8.83775	7.81014
8102904	UCP1	NM_021833	1	1.98105e-06	0.00263304	1.2227	0.737804	1.02057	4.55564	4.52876	4.50149	4.52876	4.36972	4.52876	4.52876	5.2728	5.33206	4.21591	4.24528
7968670	UFM1	NM_016617	0	0.000254514	0.00460309	-1.44926	0.976727	-1.00363	7.75312	8.05855	8.08357	8.02093	8.04425	7.81395	8.01189	7.39968	7.32626	8.50479	8.49956
7988763	TNFAIP8L3	NM_207381	0	0.00187446	0.00152001	-2.12956	0.00726925	-2.10427	5.57615	5.24815	5.58279	5.40612	5.09846	5.63082	5.68574	6.2732	6.32157	6.55173	5.47841
8049349	UGT1A1	NM_000463	41	4.74688e-05	0.00079803	1.47786	0.0240598	1.30165	5.10977	5.04285	4.84615	5.03379	4.85467	4.9452	5.00279	5.63502	5.70718	4.41295	4.79329
8111524	UGT3A2	NM_174914	0	0.000178258	0.00320506	1.6434	0.497578	1.11309	5.82348	5.95269	5.77393	5.94535	5.46818	5.79872	5.7154	6.67195	6.59941	5.06585	5.22042
7928189	UNC5B	NM_170744	5	0.000558952	0.00479237	1.78469	0.915429	1.02098	7.04913	6.76097	6.75403	6.63795	6.4217	6.9344	6.76483	7.43596	7.61326	5.92475	5.95471
8123388	UNC93A	NM_018974	0	0.00153652	0.00608854	1.51439	0.370192	1.14528	6.28107	6.02675	6.09556	6.00022	5.97373	6.17928	6.36974	6.70464	6.56046	5.5336	5.7293
8018445	UNK	NM_001080419	0	0.000122186	0.00104133	1.61423	0.224211	1.17031	5.57628	5.46386	5.39062	5.64831	5.38795	5.72618	5.47514	6.19272	6.19017	4.8332	5.06009
7910416	URB2	NM_014777	0	5.26711e-08	6.37062e-07	1.36811	2.59461e-05	1.27009	5.92942	5.87007	5.87577	5.88507	5.92435	5.92435	5.91904	6.40283	6.37423	5.45182	5.79675
8158242	URM1	NM_030914	0	1.80765e-05	0.000119609	1.53561	0.0862899	1.15911	6.19756	6.1882	6.19628	6.06628	6.30901	6.29005	6.1882	6.76487	6.70284	5.58627	5.79929
8017212	USP32	NM_032582	0	0.000110311	4.85768e-05	-1.96479	0.0019034	-1.63067	7.77496	7.49504	7.77496	7.81628	7.79835	7.77496	7.77496	8.32707	8.36533	8.71859	8.01312
8010783	UTS2R	NM_018949	0	0.00143396	0.0055247	1.99652	0.681612	1.10412	6.59738	6.35608	5.9428	6.05969	5.99085	6.32121	6.485	6.97029	6.99928	5.25294	5.39583
8002421	VAC14	NM_018052	0	0.00176278	0.00802232	1.72734	0.924124	-1.01967	6.48314	6.2304	5.95422	6.12347	5.80333	6.14224	6.23278	6.71975	6.6759	5.34996	5.32186
8138592	TRA2A	AB052759	0	0.00679981	0.00405792	-2.12253	0.0808341	-1.62231	6.86646	6.31644	6.91126	6.93654	7.16835	6.8347	6.79335	6.30261	6.4535	7.91823	7.22018
7906602	VANGL2	NM_020335	4	0.000333226	0.00428044	1.7469	0.650727	1.08765	6.19388	5.94197	5.66823	5.84035	5.61699	5.97648	5.91294	6.77957	6.72112	5.0739	5.19511
8035896	TSHZ3	NM_020856	0	0.000854186	0.000162806	-4.03817	0.000876334	-4.05251	5.15311	5.12796	4.61506	4.79873	4.5004	5.20982	4.95953	5.59116	5.58539	6.92293	4.90411
8015759	VAT1	NM_006373	0	0.0027263	0.000822435	-1.73022	0.00318147	-1.76789	6.84515	6.67535	6.63909	6.71744	6.36978	6.65293	6.64521	7.01267	7.04665	7.44023	6.6182
8173941	TSPAN6	NM_003270	0	1.44297e-07	2.06096e-07	-10.7441	0.116161	1.32799	5.17849	5.03932	4.90238	5.37706	5.20733	5.2598	5.35546	5.64243	5.77925	8.61402	9.02327
8165881	VCX	NM_013452	0	0.000601068	0.00845121	1.31835	0.0116924	1.40677	6.09169	6.06965	6.06965	5.79029	6.00173	6.06965	6.05494	6.50412	6.62453	5.62236	6.11475
8119898	VEGFA	NM_001025366	833	0.00988704	0.00486289	-1.92519	0.232918	-1.32217	6.58544	6.22953	6.23548	6.29447	5.86505	6.16387	6.47475	6.75444	6.91818	7.20908	6.80617
8071196	TSSK2	NM_053006	0	0.000913736	0.000610461	2.4	0.0052073	2.19693	5.55204	5.31897	5.27466	5.49861	5.0214	5.68865	5.40623	5.97871	6.01927	4.13133	5.26682
7931556	VENTX	NM_014468	0	0.00105333	0.00755433	1.35367	0.519101	1.07604	6.53899	6.46256	6.40076	6.47795	6.38202	6.71538	6.38069	6.91173	6.91049	6.04288	6.14862
8048319	VIL1	NM_007127	6	0.00033622	0.0043117	1.45149	0.263682	1.15539	5.73933	5.73352	5.67319	5.56798	5.44682	5.80907	5.77164	6.35322	6.25781	5.13983	5.34821
8122865	VIP	NM_003381	225	1.33035e-05	0.00540482	1.31685	0.325543	-1.10187	3.81188	3.97333	3.74303	3.87722	3.66637	3.81188	3.78106	4.71287	4.62139	3.41216	3.27221
8074934	VPREB3	NM_013378	0	0.00137843	0.00409858	1.58155	0.432685	1.1281	6.55451	6.32201	6.04608	6.26118	6.2035	6.40831	6.32201	6.7645	6.77388	5.64117	5.81507
8177282	TTTY13	NR_001537	0	0.000564848	0.00129136	2.78603	0.622096	1.14462	4.99028	4.82822	4.781	4.81023	4.16156	4.88048	5.01979	5.50199	5.57569	3.30344	3.49832
8108166	TXNDC15	NM_024715	0	3.83369e-05	0.000740389	-2.2835	0.0102564	-1.94994	8.10868	8.27801	8.2306	8.27332	8.10918	7.88124	7.73138	6.4945	6.60904	9.27874	8.31531
8010924	VPS53	NM_001128159	1	0.00114821	0.00252339	-1.63197	0.0291318	-1.47158	7.20849	7.05841	7.22462	7.05508	7.50295	7.09467	7.17424	6.61696	6.66284	7.89497	7.33761
7930663	VWA2	NM_198496	0	0.000525483	0.00672195	1.54569	0.990558	1.00186	6.49913	6.42744	6.23101	6.36555	6.03785	6.49158	6.41507	7.05261	6.97286	5.72427	5.72695
7993898	VWA3A	NM_173615	0	5.92941e-05	0.00384134	1.37721	0.713966	1.03886	5.49978	5.49978	5.36896	5.49978	5.24739	5.49978	5.5694	6.20718	6.16171	4.99324	5.04824
7960464	VWF	NM_000552	85	1.82641e-05	0.000616942	1.63748	0.968031	1.00463	5.72245	5.60476	5.39606	5.60476	5.41489	5.60476	5.61014	6.48937	6.36864	4.85393	4.86058
7911309	WASH7P	NR_024540	0	0.000348376	0.000895133	1.25408	0.861022	1.00992	6.96617	6.92906	6.83366	6.88498	6.96966	7.01329	6.92906	7.10152	7.07268	6.60564	6.61988
7927658	UBE2D1	NM_003338	0	2.54516e-05	1.66177e-05	-3.23132	0.0159552	-1.60276	5.83817	5.58304	6.07204	5.88157	5.99889	5.83817	5.71537	5.35382	5.38199	7.53887	6.85832
7927425	WDFY4	NM_020945	0	0.000299535	0.00018128	1.89116	0.0357763	1.35613	7.18931	7.10205	6.84583	7.19101	7.11842	7.23525	7.08273	7.37704	7.42857	6.18996	6.62945
8167322	WDR13	NM_017883	0	2.36878e-05	0.00128673	1.30848	0.124929	-1.12722	6.62867	6.51748	6.45079	6.51945	6.40279	6.42921	6.51945	6.9462	6.95605	6.10751	5.93474
8040503	UBXN2A	NM_181713	0	0.000861797	0.000410764	-2.0653	0.0174306	-1.60431	5.78406	5.83717	6.01612	6.11637	6.24531	6.13881	6.07504	5.62945	5.72236	7.07676	6.39481
7897370	VAMP3	NM_004781	0	1.57971e-05	1.00908e-05	-7.35444	0.0107961	-2.25106	7.22954	6.89616	7.43946	6.89765	7.53761	7.25153	7.00306	6.30666	6.44999	10.0579	8.8873
8028119	WDR62	NM_001083961	0	0.000216498	0.00433065	1.48658	0.707762	-1.05068	6.06211	6.15864	5.82028	6.0535	5.80101	6.0535	6.06654	6.68206	6.57535	5.43023	5.35891
7916789	WDR78	NM_024763	0	0.0176595	0.00721013	-1.50643	0.101722	-1.31324	4.81548	4.62767	4.7901	4.39893	4.69145	4.48779	4.51042	4.94936	5.01168	5.20855	4.81542
8026013	WDR83	NR_029375	0	0.000531537	0.00708187	1.43858	0.569407	1.07937	6.90106	6.78911	6.788	6.788	6.46398	6.788	6.788	7.42718	7.30215	6.23337	6.34356
8063014	WFDC13	NM_172005	0	0.000399687	0.00156166	1.86655	0.0465459	1.48932	6.99659	6.77186	6.60899	6.72459	6.40114	6.76445	6.652	7.4699	7.50776	5.80243	6.37709
8063000	WFDC2	NM_006103	11	5.40463e-05	0.00318447	1.43744	0.347902	-1.1162	6.80759	6.69196	6.53254	6.62005	6.42386	6.62005	6.62005	7.34159	7.30749	6.09308	5.93448
7991927	WFIKKN1	NM_053284	0	0.000139274	0.00067247	1.81322	0.0736531	1.33103	7.10003	6.86604	6.81327	6.81584	6.7116	6.88852	7.10753	7.6505	7.62396	6.04185	6.45439
7997336	VAT1L	NM_020927	0	0.00222356	0.00104846	-2.15109	0.00223798	-2.42479	5.17876	5.17081	5.16674	4.93539	4.61579	5.1607	5.08474	5.66212	5.68378	6.14977	4.87191
7927972	VPS26A	NM_004896	0	0.000177423	0.00565854	-3.20046	0.14445	-1.9019	7.04606	7.76274	8.23537	7.8666	8.19059	7.76274	7.46285	5.01789	5.4535	9.43927	8.51183
7955170	WNT1	NM_005430	55	0.000654714	0.00731055	1.72615	0.633886	1.10103	7.55553	7.46991	7.28167	7.21612	7.01061	7.58798	7.48292	8.17251	8.29122	6.58455	6.7234
7905099	VPS45	NM_007259	0	0.00110439	0.00470519	-2.13319	0.638299	-1.12833	6.56009	6.96769	7.08423	7.00065	7.40071	6.72957	6.92921	6.20356	6.02963	8.04617	7.87198
7929822	WNT8B	NM_003393	2	1.26471e-05	0.000169769	1.56704	0.934326	-1.00702	5.3152	5.23236	5.21479	5.23215	5.05548	5.10314	5.18609	5.72321	5.8059	4.54327	4.53317
7918275	WDR47	NM_001142550	0	0.000282429	5.02664e-05	-2.47243	0.00587136	-1.7035	4.70648	4.94574	5.06816	4.99859	5.04042	4.83728	4.71486	5.19429	5.21424	6.20758	5.43908
8086595	XCR1	NM_005283	5	0.00112557	0.00755986	1.79665	0.995296	-1.00128	6.85521	6.99841	6.43797	6.73957	6.33488	6.70172	6.73234	7.43496	7.37565	5.84042	5.83858
8089606	WDR52	NM_018338	0	0.00196596	0.00294135	-2.03761	0.446932	1.18548	4.35318	4.3224	4.70918	4.28	4.59975	4.34916	3.99231	4.64032	4.72262	5.39916	5.64463
8086341	XIRP1	NM_194293	0	1.81592e-05	0.00376855	1.33242	0.109439	-1.17769	6.28496	6.27278	6.26262	6.17751	6.05336	6.36302	6.26262	6.95429	6.95585	5.82551	5.58955
7900585	YBX1	NM_004559	33	0.000414271	0.00023485	1.242	0.042882	1.10832	11.3383	11.3427	11.2536	11.3339	11.3541	11.4093	11.3427	11.4409	11.4256	11.0266	11.175
8098470	WWC2	NM_024949	0	1.79115e-07	1.11124e-07	-8.83598	0.0977956	-1.28865	4.814	4.69883	4.45861	4.72626	4.88543	4.77206	4.59348	5.27762	5.38633	7.85034	7.48449
8114829	YIPF5	NM_001024947	0	0.000155788	0.000898954	-2.88353	0.0580803	-1.77815	7.93051	8.19256	8.49966	8.38911	8.42122	7.82536	7.95615	6.63257	6.87424	9.70134	8.87097
8168018	YIPF6	NM_173834	0	0.000386816	0.00599068	-2.33563	0.57652	1.18415	6.9982	7.2142	7.27772	7.59613	7.48312	6.69138	6.95027	5.89574	6.01276	8.39681	8.64066
7948282	YPEL4	NM_145008	0	3.52868e-05	0.00265788	1.81481	0.488628	-1.13522	6.43886	6.1315	6.07461	6.38454	5.8795	6.12736	6.20312	7.48219	7.39808	5.31725	5.13428
8067593	YTHDF1	NM_017798	0	0.000890211	0.00781204	-1.4688	0.214713	1.20721	7.28914	7.35982	7.35769	7.47669	7.39976	7.00686	7.35344	6.94268	7.04007	7.87513	8.1468
8134915	ZAN	NM_003386	11	6.43734e-05	0.0017357	1.63625	0.492378	-1.10088	6.22717	6.07836	5.86442	6.07836	5.84728	6.07836	6.17783	6.86257	6.79045	5.33986	5.2012
7948829	ZBTB3	NM_024784	0	0.000311092	0.00309854	1.55772	0.541382	-1.08898	6.15613	6.08725	6.06262	5.92639	5.77039	6.11137	6.15377	6.61514	6.4839	5.39884	5.27586
8027947	ZBTB32	NM_014383	0	0.000192558	0.0029698	1.54404	0.435674	1.11265	6.90434	6.88729	6.65801	6.76902	6.52304	6.85309	6.84112	7.45073	7.54518	6.14984	6.30385
7977294	ZBTB42	NM_001137601	0	0.000385821	0.00251572	1.93682	0.106557	1.423	7.96279	8.26558	7.73264	7.68262	7.76045	7.99259	7.92317	8.74443	8.95944	6.94914	7.45808
8067743	ZBTB46	NM_025224	1	0.000397247	0.00561775	1.43046	0.359124	1.12526	6.8138	6.78956	6.51962	6.58254	6.45464	6.64384	6.65372	7.23964	7.27114	6.12033	6.29059
7897305	ZBTB48	NM_005341	0	0.000490729	0.00625879	1.6098	0.946844	1.01136	6.19643	6.20581	5.96115	6.00807	5.71451	6.14008	6.12397	6.85414	6.69268	5.36312	5.37941
8130073	ZC3H12D	NM_207360	0	8.43559e-05	0.00730314	1.36663	0.411487	-1.1014	7.14309	6.97897	6.79571	6.97897	6.96358	7.14503	7.06391	7.73497	7.71185	6.55927	6.41992
8078319	ZCWPW2	NM_001040432	0	0.000137325	2.22591e-05	-3.95165	0.000144315	-3.89927	3.0483	3.21882	2.8775	2.94152	2.69673	2.95844	2.64237	3.52755	3.40379	4.89441	2.93121
8002029	ZDHHC1	NM_013304	0	0.000368568	0.00491984	1.57378	0.670078	1.0682	6.25111	6.07652	5.93592	6.06206	5.73978	6.15477	6.03724	6.75724	6.75891	5.38254	5.47772
7899253	ZDHHC18	NM_032283	0	0.0030272	0.00590245	1.43943	0.244608	1.16994	6.75651	6.58454	6.57984	6.41813	6.41359	6.58454	6.72115	6.88017	6.99163	6.05426	6.2807
8003180	ZDHHC7	NM_001145548	0	0.0070862	0.00152632	-2.08532	0.00323636	-2.33442	6.05005	5.84134	5.38363	5.67555	5.86134	5.91577	5.76323	6.03939	6.11772	6.84469	5.62162
8147000	ZFHX4	NM_024721	0	5.9967e-06	8.73993e-07	-7.77126	8.59275e-06	-6.92496	6.00952	5.7237	5.53045	5.7719	5.50798	5.75897	5.91511	6.4486	6.54634	8.70352	5.91172
7997257	ZFP1	NM_153688	0	6.94312e-05	0.000503021	-1.61204	0.721026	1.03941	5.47429	5.68551	5.68771	5.68551	5.82396	5.53369	5.64608	5.18206	5.16492	6.337	6.39277
7987892	ZFP106	NM_022473	0	0.00124978	0.00224582	-2.30421	0.0772133	-1.62879	6.82896	6.88126	7.10625	6.95703	7.60163	7.05142	7.09719	6.1793	6.34195	8.27909	7.57529
8031659	ZFP28	NM_020828	0	0.00795873	0.00515777	-1.52822	0.00857928	-1.65909	5.85637	5.63217	5.61205	5.59354	5.40016	5.82281	5.71339	6.07286	6.06297	6.27335	5.54296
7994615	ZG16	NM_152338	1	5.18627e-05	0.00177918	1.46505	0.415879	1.0935	5.98205	5.84815	5.76734	5.74398	5.62835	5.84221	5.87885	6.52975	6.59134	5.26204	5.39099
8066279	ZHX3	NM_015035	0	0.000934675	0.00111619	-1.45055	0.0015099	-1.59462	5.45675	5.29892	5.43165	5.50859	5.47813	5.5704	5.60406	5.93084	5.85862	6.01495	5.34174
8132617	ZMIZ2	NM_031449	0	0.000300985	0.00356627	1.45455	0.96987	-1.00452	6.76682	6.92256	6.71212	6.6583	6.55802	6.88951	6.72523	7.27307	7.27123	6.20694	6.20043
7899943	ZMYM1	NM_024772	0	0.000326312	0.000202208	-3.49735	0.631291	-1.12506	5.35501	5.27968	5.54327	5.18547	5.23798	5.03888	4.7246	5.5693	5.59351	7.00125	6.83124
7899957	ZMYM4	NM_005095	0	6.7154e-05	0.000157603	-2.66912	0.510785	-1.13045	7.49911	7.45121	7.7492	7.78106	8.03415	7.7492	7.70964	7.00244	7.08705	9.12687	8.94998
8087653	ZMYND10	NM_015896	0	0.000524776	0.00379801	1.83911	0.38512	1.19209	6.7965	6.92777	6.64523	6.671	6.31735	6.7313	6.87274	7.65676	7.45468	5.82983	6.08333
7925792	ZMYND11	NM_006624	0	2.26574e-05	9.69502e-06	-2.44404	0.000450688	-1.91406	7.38152	7.5101	7.53935	7.23761	7.32148	7.28784	7.3786	7.01376	6.90712	8.66877	7.73213
8139832	ZNF117	NM_015852	0	0.00150785	0.00586445	-3.52295	0.680933	1.20077	4.39858	4.87079	5.51717	5.33393	5.67058	4.64483	4.90609	4.06414	4.02525	6.86564	7.1296
8031857	ZNF135	NM_003436	0	0.00318119	0.00505163	2.03571	0.194519	1.39862	7.42306	7.40096	7.09429	7.22403	6.74221	7.31095	7.47458	7.81656	7.95527	6.21305	6.69706
8058973	ZNF142	NM_001105537	0	2.20501e-05	0.00174752	1.45262	0.0435532	-1.28106	6.74512	6.63124	6.46026	6.49167	6.43886	6.62079	6.59301	7.19432	7.23997	6.03005	5.67272
8167152	ZNF157	NM_003446	0	0.00068349	0.00783182	1.5822	0.746166	1.05707	5.40443	5.54122	5.40443	5.03706	5.18576	5.51382	5.40443	6.09396	6.05093	4.69395	4.77402
8079204	ZNF197	NM_006991	0	5.90688e-06	1.80241e-05	-1.63298	0.00943316	-1.25101	6.22868	6.12463	6.2774	6.27515	6.33976	6.26759	6.26759	5.72771	5.80535	6.96191	6.63881
7977646	ZNF219	NM_016423	0	0.0012208	0.00374754	2.12772	0.607851	1.13421	7.0714	6.80188	6.42648	6.6251	6.38576	6.93599	6.83915	7.40827	7.48473	5.63723	5.81891
8029360	ZNF223	NM_013361	0	0.0044031	0.00291417	-1.67095	0.895694	-1.02089	4.88555	4.68027	4.84497	4.6349	4.89902	4.82003	4.44092	4.92243	4.95675	5.48433	5.45451
7933105	ZNF25	NM_145011	0	0.00409916	0.00303152	-2.90419	0.012361	-2.89687	6.63846	6.63171	7.35621	6.37923	7.18089	6.8915	6.70065	5.87509	6.14948	8.36366	6.82916
7998002	ZNF276	NM_152287	0	0.000707502	0.00327586	1.46067	0.14528	1.20681	7.0214	6.85458	6.75152	6.66403	6.7822	6.96952	6.84518	7.29275	7.38002	6.29457	6.56577
7989159	ZNF280D	NM_017661	0	9.69286e-05	6.20113e-05	-3.03151	0.0554186	-1.48635	5.9948	6.10593	6.13709	6.13806	6.48828	5.87542	6.05139	5.73408	5.68954	7.71303	7.14125
8124562	ZNF323	NM_001135215	0	0.000301666	0.0015635	-1.36663	0.00150401	-1.51596	5.05154	4.84801	4.81207	4.87997	4.81662	4.77523	4.89743	5.36678	5.38963	5.31932	4.71908
8066641	ZNF335	NM_022095	0	0.000264732	0.00143725	1.63782	0.449968	1.10835	6.87506	6.6024	6.54207	6.73975	6.64279	6.87846	6.84948	7.26193	7.34947	6.02108	6.16949
8085774	ZNF385D	NM_024697	0	2.49426e-05	4.21368e-06	-12.2171	3.25469e-05	-11.4136	5.01033	4.80722	4.84324	4.40218	4.36483	5.01637	5.01637	5.85469	5.96487	8.39091	4.87823
7939699	ZNF408	NM_024741	0	2.05845e-05	0.0040746	1.23056	0.135986	-1.11658	6.14631	6.12529	6.12529	6.04482	6.02095	6.23322	6.12529	6.67036	6.60382	5.81799	5.65891
8110478	ZNF454	NM_001178089	0	0.00138239	0.00744409	1.60347	0.678652	1.07523	6.12355	5.97276	6.00143	5.80495	5.56302	5.87634	6.02311	6.46477	6.52787	5.22811	5.33276
8157105	ZNF462	NM_021224	0	0.00577166	0.00494888	-2.06655	0.913355	1.02719	5.7809	5.52665	5.30761	5.62206	6.08265	5.89562	5.5285	6.04999	6.14801	6.72494	6.76364
8107591	ZNF474	NM_207317	0	2.26513e-05	0.000618265	1.61068	0.595102	1.06163	5.38759	5.24422	5.01266	5.15997	5.0925	5.19111	5.19585	6.02288	5.99122	4.49575	4.58202
8079224	ZNF502	NM_033210	0	0.00223546	0.000831184	-1.85179	0.000640829	-2.34402	3.47802	3.38433	3.27889	3.26845	2.98649	3.13081	3.27889	3.54067	3.55227	4.14691	2.91792
8022612	ZNF521	NM_015461	0	0.000995185	0.000643341	-2.35699	0.0576216	-1.55468	5.43467	5.3521	5.16051	5.28434	5.08751	5.59187	5.66963	6.20552	6.25389	6.60561	5.96899
8030931	ZNF528	NM_032423	0	0.00335644	0.00291102	-2.14663	0.990306	-1.00285	5.05648	4.74255	4.60157	4.34306	4.94281	4.96995	4.8771	5.32416	5.28044	5.89258	5.88847
8025478	ZNF559	NM_032497	1	6.51347e-05	0.00019522	-1.9019	0.324042	1.13566	5.82968	5.9779	6.22933	5.9779	5.86335	5.89216	5.9779	5.7156	5.74626	6.89147	7.075
8031640	ZNF583	NM_152478	0	3.40865e-05	0.00716863	-1.27096	0.00144038	1.53603	4.9951	5.07917	5.19428	5.19852	5.0977	4.9654	5.01435	4.76399	4.77696	5.42371	6.04291
8031489	ZNF628	NM_033113	0	0.000555291	0.00504369	1.75141	0.696108	-1.07791	7.84911	7.55948	7.56522	7.48708	7.2044	7.69711	7.56522	8.15941	8.32222	6.75257	6.64433
8000941	ZNF629	NM_001080417	0	0.000169899	0.000374392	2.1773	0.236369	1.23238	6.84365	6.79342	6.56489	6.78982	6.50634	6.97709	6.93084	7.43561	7.35883	5.64975	5.95119
7962794	ZNF641	NM_152320	0	0.000788139	0.000394182	1.80803	0.00228437	1.78338	5.31772	5.70873	5.7132	5.49943	5.61467	5.54074	5.54074	5.90479	5.91733	4.70776	5.54237
7911289	ZNF672	NM_024836	0	0.00392032	0.00290749	1.39648	0.21174	1.14554	7.15927	6.92014	6.86432	6.83397	6.88338	6.90786	6.96514	7.13603	7.08707	6.45165	6.64768
8151496	ZNF704	NM_001033723	0	0.000495632	0.00221865	1.6931	0.301967	1.17972	5.23836	5.12844	4.88177	5.12844	4.81716	5.2176	5.13664	5.69963	5.69577	4.31868	4.55712
8088911	ZNF717	NM_001128223	0	0.0152886	0.00340565	-2.7309	0.113657	-1.73975	6.50894	5.86901	5.52045	5.66517	5.5803	5.67438	5.93781	6.24671	6.28085	7.27167	6.47279
7997896	ZNF778	NM_182531	0	0.00143127	0.00404724	1.61799	0.50882	1.11133	6.07788	5.75675	5.73384	5.75695	5.50897	5.80333	5.75203	6.20683	6.2617	5.07576	5.22805
8036045	ZNF792	NM_175872	0	9.90208e-06	0.000109885	1.54753	0.315206	1.08376	5.74502	5.67594	5.56971	5.64915	5.55029	5.70371	5.53419	6.21576	6.21018	5.0026	5.11865
8134018	ZNF804B	NM_181646	0	0.000360536	0.00798455	1.4328	0.961156	-1.00657	4.79238	4.98117	4.72999	4.69649	4.50641	4.77316	4.79068	5.43022	5.35842	4.23406	4.22461
8079187	ZNF852	ENST00000313378	0	0.00665914	0.00407818	1.71252	0.0140394	1.73665	6.30077	6.47036	6.62949	6.69955	6.77459	6.50948	6.31172	6.96357	6.84202	5.75187	6.54818
7931226	ZRANB1	NM_017580	0	0.000690595	0.000345727	-2.70173	0.0223538	-1.81098	6.93155	7.2536	7.35714	7.2536	7.60537	7.02507	7.18117	6.68682	6.82665	8.66353	7.80676
7985577	ZSCAN2	NM_181877	0	2.11415e-05	0.0070029	1.19629	0.0217593	1.20311	6.12697	6.08606	6.19541	5.99492	6.10581	6.01198	6.10581	6.73644	6.69832	5.831	6.09776
8022872	ZSCAN30	NM_001112734	0	0.00308969	0.00175742	-1.65651	0.00195949	-1.92465	4.84988	4.75509	4.68169	4.79973	4.44621	4.63682	4.52408	5.13242	5.01988	5.39865	4.45405
8039574	ZSCAN5B	NM_001080456	0	7.13005e-06	7.84092e-05	1.87579	0.445454	-1.0856	5.68088	5.55263	5.56301	5.33225	5.55263	5.64919	5.55263	6.2455	6.2061	4.64725	4.52876

## Sheet: Met vs. Tum
Transcript Cluster ID	Gene Symbol	RefSeq	Pubmed Count with "metastasis"	p-value (WHIM vs control BM)	p-value(BM vs. Primary)	Fold-Change(BM vs. Primary)	p-value(Met vs. Primary)	Fold-Change(Met vs. Primary)	17A1384	17B1139	17B1141	17B1188	17B29	17C1180	17C1182	Control BM	Human FB BM	17B29 Primary	17B29 Met
8140556	HGF	NM_000601	823	1.10721e-05	1.44879e-06	-31.4287	1.31055e-05	-26.8159	5.1727	5.29439	5.15863	4.93117	4.28722	4.80777	4.85559	5.57942	5.51675	9.90365	5.15863
8177222	CD24	NM_013230	356	3.77069e-05	0.0454798	1.46017	1.54792e-05	8.71461	3.95677	4.00381	3.96259	4.26234	3.61159	3.74303	4.1711	4.64465	4.72518	3.41261	6.53605
7942991	TYR	NM_000372	289	6.41549e-07	0.0286164	1.28814	3.52466e-07	9.37745	3.94459	3.8712	3.8545	3.77786	3.63756	3.92335	4.05996	4.5796	4.62644	3.50171	6.73091
7942064	GAL	NM_015973	278	8.91102e-05	0.00968545	1.34887	0.000519187	1.97213	6.03935	5.98886	5.74646	6.05681	5.96464	6.10017	6.10017	6.85722	6.80284	5.56774	6.54749
8033257	C3	NM_000064	240	0.00197838	0.0392333	1.71396	0.00067128	5.10811	6.19421	6.07098	5.78219	5.70477	5.35098	6.07098	6.16084	6.56928	6.72348	5.12766	7.48045
8096301	SPP1	NM_001040058	208	1.98323e-07	0.0253636	1.32268	1.17774e-07	16.6524	5.33214	5.04971	5.00606	5.0495	4.98104	5.19272	5.28493	6.01392	6.11532	4.72455	8.78222
7982597	THBS1	NM_003246	207	0.00108821	0.000177734	-11.5001	0.00140731	-9.84446	7.32377	6.22614	6.18352	6.92322	6.28985	6.11887	7.027	7.50286	7.69137	10.1082	6.80889
8151816	GEM	NM_005261	170	8.23276e-06	1.29724e-06	-3.65329	1.1569e-05	-3.45255	5.37293	5.40626	5.38661	5.35765	5.25241	5.63442	5.49684	6.0108	5.90414	7.2845	5.49684
8115099	PDGFRB	NM_002609	163	0.00104104	0.00382037	-1.74116	0.00106207	-2.52201	6.00161	5.65736	5.70169	5.80647	5.6389	5.95245	6.13124	6.57152	6.57759	6.64144	5.30687
7951271	MMP1	NM_002421	137	1.44897e-08	1.83719e-09	-53.5626	4.80474e-08	-26.9319	4.4332	4.60605	4.22568	4.55786	4.31569	4.54854	4.31708	5.02489	5.09758	10.1723	5.42106
8056257	FAP	NM_004460	130	1.45666e-05	2.37349e-06	-19.3498	1.88287e-05	-17.7693	4.68502	4.30335	4.24828	4.31756	3.78667	4.5323	4.57933	5.46716	5.78745	8.62461	4.47329
8129562	CTGF	NM_001901	113	0.000313562	6.85803e-05	-2.84995	0.00060685	-2.65224	6.35878	6.35029	6.08157	6.34253	5.90535	6.32862	6.35878	6.8244	6.91805	7.7575	6.35029
8021635	SERPINB2	NM_001143818	107	2.85266e-05	0.024543	-1.39522	0.000148055	3.13932	5.51984	5.59039	5.65142	5.76331	5.25529	5.69635	5.4625	6.20638	6.17573	6.04323	7.69368
8128001	CGA	NM_000735	105	0.000187349	0.045326	1.5033	7.70211e-05	6.18242	5.51449	5.64548	5.33415	5.64548	4.99421	5.48197	5.69002	6.2249	6.27893	4.88413	7.5123
8088458	FHIT	NM_002012	104	0.00073758	0.00141972	1.64071	0.00121661	1.96009	5.10199	5.30677	5.07106	5.22741	5.01977	5.37827	5.32511	5.75292	5.68082	4.49002	5.46094
8136839	PIP	NM_002652	99	5.52565e-06	8.89418e-07	-11.2073	2.80926e-06	-14.8753	5.156	5.26401	4.99383	5.19981	4.72873	5.34578	5.32948	5.78359	5.72693	8.63175	4.7369
8070579	TFF1	NM_003225	94	7.54076e-05	0.19361	1.24083	3.82597e-05	6.15178	6.87831	6.8413	6.43201	6.74692	6.31397	6.75242	6.79446	7.29065	7.20771	6.3686	8.98961
8163002	KLF4	NM_004235	79	0.00133441	0.000459596	-2.86825	0.00143575	-3.15018	6.1787	5.91257	5.90627	5.90607	5.38926	5.73758	6.017	6.59264	6.66172	7.38409	5.72865
8075635	TIMP3	NM_000362	72	9.67293e-07	2.00133e-07	-49.4559	0.000145766	-6.84494	5.19683	4.68981	5.11573	5.0724	4.39393	4.98809	5.02563	5.52341	5.62242	10.5541	7.77909
8138381	AGR2	NM_006408	59	2.24343e-05	0.42785	1.10211	2.6345e-05	4.39609	3.92162	4.2864	3.97537	4.31078	4.03693	4.16319	3.97096	4.90382	5.09968	3.95477	6.09099
7934906	ACTA2	NM_001141945	55	1.09806e-06	1.41415e-07	-5.37573	2.49094e-06	-4.32125	6.45517	6.46358	6.42008	6.34525	6.51245	6.28855	6.17822	6.55655	6.56026	8.80693	6.69548
8114805	FGF1	NM_000800	52	0.000388524	0.0311302	-1.36636	0.000950491	-2.31117	4.76167	4.84642	4.50512	4.84642	4.53276	4.84642	4.92917	5.58711	5.49176	5.20291	3.99428
8020795	TTR	NM_000371	49	4.37157e-05	0.537574	-1.08993	6.17846e-05	4.45443	6.11562	6.15653	5.89457	6.06971	5.60133	6.08661	5.99796	6.57178	6.67771	6.11314	8.26838
8058765	FN1	NM_212482	47	2.06581e-09	7.84365e-10	-76.363	2.50461e-05	-3.54318	5.68801	5.33285	5.5803	5.29489	5.48274	5.45977	5.59168	5.88484	5.92647	11.7448	9.91979
7932985	NRP1	NM_003873	46	1.3557e-06	1.73099e-07	-18.3339	4.02484e-06	-11.3348	5.30381	5.00141	5.02553	5.34873	4.86375	5.22345	4.83239	5.5598	5.53072	9.28202	5.77933
8048864	CCL20	NM_004591	45	1.63673e-05	0.475714	1.08113	1.18885e-05	4.46598	5.05871	5.10324	4.752	4.94893	4.90396	5.18308	5.12698	5.50646	5.47865	4.89845	7.05742
8095744	AREG	NM_001657	42	1.1061e-05	0.554867	-1.06213	1.43236e-05	3.92159	3.87996	3.90243	3.86377	3.61323	3.8405	3.56432	3.88304	4.2918	4.33582	3.87943	5.85087
7937772	IGF2	NM_000612	41	1.4587e-06	0.560714	1.12063	1.11517e-06	45.9856	5.41471	5.40668	5.13421	5.09728	4.93932	5.73925	5.4643	5.84105	5.78494	5.14937	10.6725
8133413	LIMK1	NM_002314	40	0.000108201	0.00854217	-1.28565	0.000200622	-1.91315	6.39692	6.37066	6.24811	6.13058	6.22714	6.37066	6.37066	6.86849	6.83785	6.6646	5.72865
8161755	ALDH1A1	NM_000689	39	0.000647559	0.251674	1.28528	0.000550932	4.9046	4.87902	4.75473	4.75018	4.95951	4.21214	4.31298	4.43213	5.66028	5.60989	4.2523	6.54644
8152617	HAS2	NM_005328	38	6.63339e-07	1.9317e-07	-39.5168	0.000993934	-3.722	5.45588	5.21898	4.87132	5.24237	4.65493	4.98321	5.12516	5.9518	5.83561	10.3832	8.48715
8095628	ALB	NM_000477	37	6.0712e-08	0.00375901	1.74325	2.77118e-08	97.592	4.43288	4.38931	4.1933	3.84471	4.18624	4.22914	4.18301	4.98342	4.97265	3.40659	10.0153
8100994	CXCL2	NM_002089	36	2.87673e-06	3.71602e-07	-9.66487	4.46223e-06	-8.03306	5.68824	5.79347	5.43683	5.69166	5.35009	5.79347	5.76769	6.12372	6.21515	8.91867	5.91272
8149413	DLC1	NM_182643	36	0.000652664	0.000235585	-2.49079	0.000995405	-2.58501	4.86751	4.78706	4.55191	4.57327	4.32581	4.77281	4.78669	5.41988	5.31274	5.98304	4.61287
7965606	HAL	NM_002108	36	1.10269e-05	0.000156686	1.53077	0.000952199	1.5193	5.41975	5.16165	5.2655	5.34889	5.26635	5.34889	5.34889	6.02297	6.05067	4.6943	5.29771
8102232	LEF1	NM_016269	33	0.00023935	0.297276	1.26496	0.000123597	8.2133	5.41494	5.03951	4.86195	4.97984	4.39024	4.96377	5.01333	5.5605	5.66179	4.61285	7.65081
8175234	GPC3	NM_001164617	31	1.52788e-08	0.000156963	1.71112	5.77874e-09	24.9461	5.01701	5.08248	5.095	4.96136	4.91991	5.22769	5.11649	5.87543	5.78614	4.28505	8.92579
8069676	ADAMTS1	NM_006988	30	1.96299e-05	2.67217e-06	-21.5083	0.000101231	-10.3902	5.38249	5.29395	4.49259	5.05497	5.02504	5.42212	5.31683	5.88411	6.0367	9.56797	6.19081
8133876	CD36	NM_001001548	29	0.000126102	2.4198e-05	-3.87653	0.000226028	-3.5425	3.45464	3.50105	3.0348	3.40464	3.03647	3.45464	3.38625	4.02857	4.06853	5.2794	3.45464
7965410	DCN	NM_001920	28	1.69495e-08	2.95448e-09	-147.48	9.53196e-07	-17.5662	3.62872	3.77346	3.7305	3.81607	3.29907	3.82655	3.52324	4.45503	4.26783	10.8612	6.72644
8140668	SEMA3A	NM_006080	28	1.3648e-06	3.00596e-07	-17.2939	0.000242777	-3.95112	5.32719	4.85831	4.84126	5.10826	4.68783	5.14024	4.89992	5.3261	5.22709	9.09262	7.11036
7922130	DPT	NM_001937	26	0.000177031	5.07082e-05	-2.65538	0.000102915	-3.18071	5.62789	5.40075	5.37996	5.40109	5.11547	5.49614	5.53424	5.95061	5.99983	6.83114	5.16179
7919095	NOTCH2	NM_024408	26	0.00022491	3.10631e-05	-2.81131	0.000337296	-2.55809	6.25231	6.27136	6.28918	6.24989	5.86658	6.16652	6.01757	6.44304	6.47371	7.6503	6.29523
8066493	SLPI	NM_003064	25	0.000182614	0.000711761	2.34021	7.23814e-05	5.09089	6.41359	6.31837	6.2796	6.34455	5.8174	6.36489	6.46992	7.10404	7.08969	5.06026	7.40818
8150428	SFRP1	NM_003012	24	8.74614e-05	4.76343e-05	-2.2739	0.000124145	-2.54959	6.44266	6.47138	6.1981	6.26614	6.16682	6.43668	6.43668	7.11801	6.99139	7.53066	6.1804
7905220	ECM1	NM_004425	23	0.000381407	0.000268109	-2.33852	0.000117247	-3.6062	6.88638	6.82884	6.80065	6.5334	6.42674	6.89621	6.76673	7.31938	7.22995	7.95973	6.10925
7921133	HDGF	NM_004494	23	0.00109747	0.00907643	-1.25087	0.000965184	-1.57001	7.46977	7.46977	7.33031	7.28895	7.46075	7.54359	7.46977	7.79278	7.73418	7.7562	7.10542
8015349	KRT19	NM_002276	22	8.64547e-06	0.0237466	1.25553	4.16017e-06	3.80846	6.17054	6.15138	6.21528	6.09639	5.90312	6.21528	6.21528	6.63504	6.72092	5.80989	7.7391
8089851	HGD	NM_000187	21	0.0001045	0.479169	1.12576	6.48686e-05	5.8631	4.83727	4.83727	4.30408	4.83727	4.4777	4.83727	4.9014	5.20699	5.17148	4.548	7.09966
7931810	KLF6	NM_001300	21	2.37319e-05	7.55114e-06	-2.10423	6.60891e-06	-2.72896	6.59368	6.50878	6.4436	6.61105	6.37125	6.41546	6.4367	6.75439	6.80954	7.55623	6.10787
7964927	TSPAN8	NM_004616	21	5.10977e-06	0.271031	-1.16635	9.94662e-06	6.76708	3.96967	3.78756	3.49654	3.56932	3.60952	3.72275	3.95156	4.80615	4.69052	3.95156	6.71009
7952268	THY1	NM_006288	20	0.000227202	5.45774e-05	-3.0598	0.00032904	-3.04241	6.50643	6.35365	6.1481	6.27971	5.9526	6.40931	6.37108	7.03538	6.92034	7.90214	6.29692
8154367	TYRP1	NM_000550	20	8.50691e-05	0.0072769	1.62204	2.67537e-05	5.22964	5.15777	4.86074	4.94897	4.73673	4.63535	4.94897	4.66607	5.44962	5.5613	4.15285	6.53956
8116780	DSP	NM_004415	18	0.00025359	0.0591805	1.41281	8.91302e-05	5.10903	5.60094	5.47514	5.30658	5.41064	5.02282	5.66168	5.61575	5.96955	6.01054	4.94337	7.29642
8001800	CDH11	NM_001797	15	1.52086e-05	2.48715e-06	-8.58048	1.40562e-05	-8.99781	5.39105	5.23558	5.20121	5.21538	4.75055	5.37971	5.35279	5.98242	6.16307	8.3191	5.14952
8103326	FGG	NM_021870	15	3.39468e-07	0.426153	1.09752	2.56025e-07	16.4817	3.32519	3.21508	3.39763	3.36104	2.95425	3.39763	3.27793	3.67082	3.79878	3.14129	7.18409
8091867	BCHE	NM_000055	14	9.30894e-07	0.59519	-1.05987	1.02321e-06	8.77577	2.5128	2.53997	2.4272	2.46709	2.15017	2.2756	2.56228	2.98381	2.98451	2.50319	5.63672
8051583	CYP1B1	NM_000104	14	1.84871e-06	2.61694e-07	-8.62656	1.21864e-05	-5.04712	4.52504	4.39891	4.24518	4.54381	4.11427	4.52504	4.3511	5.14859	5.07865	7.49498	5.15952
8134263	COL1A2	NM_000089	13	2.34999e-06	3.32131e-07	-12.1529	3.02425e-06	-10.9201	6.57089	6.38268	6.19838	6.3374	5.95929	6.36988	6.4452	7.18635	7.12739	9.92662	6.47771
8098204	CPE	NM_001873	12	1.64426e-06	0.286348	1.14258	1.10588e-06	10.7378	4.4995	4.26565	4.1769	4.05947	4.07059	4.36095	4.39867	4.83397	4.8107	4.06938	7.49401
8082058	CSTA	NM_005213	12	0.00012788	0.592619	-1.09276	0.000160418	4.62727	4.89035	4.70828	4.69674	4.64301	4.14194	4.65353	4.61452	5.11108	5.1798	4.74918	6.95934
7972259	DCT	NM_001922	12	3.62265e-07	0.0802459	1.27077	2.15354e-07	21.2953	5.15627	4.96537	5.07138	4.98862	4.62263	4.9735	4.99735	5.59575	5.72595	4.62218	9.03464
8083494	MME	NM_007288	12	1.80875e-07	3.06171e-08	-20.9332	8.73353e-06	-5.818	3.99294	3.66408	3.83595	3.87467	3.46579	3.73491	3.80921	4.42257	4.46627	8.15594	5.61542
8055688	RND3	NM_005168	12	8.17699e-07	1.85012e-07	-17.0972	0.000226711	-3.6311	6.24097	5.81117	6.21862	6.02923	5.7012	6.07991	5.98479	6.81224	6.98625	10.1051	8.2447
7926875	BAMBI	NM_012342	11	0.0003443	0.522327	1.17911	0.000212467	9.62364	5.60214	5.60214	5.23083	5.60214	4.79245	5.7361	5.81677	6.1487	6.24615	5.24553	8.51211
8022118	EPB41L3	NM_012307	11	0.000302111	0.00339818	1.63545	0.000124028	3.13595	5.39612	5.34188	5.05216	5.21527	5.081	4.95556	5.21527	5.86216	5.7079	4.46992	6.11883
7980908	FBLN5	NM_006329	11	0.000218894	4.61637e-05	-6.4226	0.00015932	-7.59039	6.43226	6.33521	5.7784	6.23525	5.83662	6.43226	6.54334	7.07623	7.20306	8.91077	5.9866
8045736	FMNL2	NM_052905	11	3.40482e-05	6.0215e-06	-8.37559	0.00130183	-3.32154	5.6881	5.17833	5.44843	5.49194	5.09296	5.65512	5.74921	6.03427	5.92924	8.53821	6.80635
7974366	PTGER2	NM_000956	11	3.48651e-05	0.000209109	-1.71188	4.81913e-05	-2.44898	5.54712	5.62531	5.54488	5.43252	5.71824	5.71824	5.71824	6.36139	6.36434	6.39052	5.09834
7978544	EGLN3	NM_022073	10	0.00104845	0.00275738	1.65382	0.000775862	2.30036	6.48081	6.39901	6.39901	6.16955	6.03702	6.39783	6.39901	6.80419	6.90774	5.60024	6.80209
8083594	PTX3	NM_002852	10	6.06376e-05	0.000235893	-1.9017	0.000690129	-2.03855	4.5679	4.65457	4.60912	4.76328	4.36873	4.67547	4.76328	5.61348	5.64734	5.5562	4.52866
8141016	TFPI2	NM_006528	10	6.30603e-09	1.37936e-09	-91.401	1.39271e-06	-9.00306	3.93477	4.02472	3.79136	3.59104	3.67214	3.96638	3.77571	4.21091	4.28033	10.3364	7.16603
8142671	WASL	NM_003941	10	3.10646e-07	7.26668e-08	-2.26094	0.000118456	-1.43183	7.45348	7.39749	7.40427	7.36372	7.32282	7.45348	7.45348	7.64585	7.67368	8.58389	8.06603
7936968	ADAM12	NM_003474	9	4.86024e-05	8.30916e-06	-4.10654	3.10419e-05	-4.62471	5.24046	5.47212	5.02358	5.30432	4.98261	5.07273	5.06708	5.6608	5.69409	7.20405	4.99469
7925929	AKR1C3	NM_003739	9	1.03509e-07	2.46017e-08	-39.6207	4.06608e-05	-5.13115	5.05537	4.7356	4.57744	4.97901	5.02181	4.79068	5.09957	5.44009	5.30472	10.2024	7.84311
7986446	ALDH1A3	NM_000693	9	9.73581e-05	2.09206e-05	-2.53556	0.00025928	-2.29545	5.51328	5.33665	5.27797	5.19054	5.29985	5.56461	5.40534	5.96971	5.88903	6.71205	5.51328
8105267	ITGA2	NM_002203	9	1.26628e-06	2.12491e-07	-15.7746	5.14123e-05	-5.02754	5.52156	5.27989	5.52156	5.26676	5.25991	4.94683	5.13916	5.87992	5.90866	9.25606	6.9262
8128991	LAMA4	NM_001105206	9	3.69604e-06	5.65211e-07	-14.4344	6.94281e-05	-5.58487	5.38198	5.3076	5.06075	5.07878	4.85914	5.03774	5.47119	5.94738	5.74549	9.02247	6.54095
8154635	MTAP	NM_002451	9	0.000306944	0.000562666	1.61286	0.000135444	2.21899	5.73241	5.79382	5.65755	5.65755	5.64188	5.65755	5.42744	6.08854	5.99137	4.96298	6.11288
8021301	RAB27B	NM_004163	9	0.000369862	0.743928	1.03571	0.000735781	2.17781	5.41046	5.0822	5.27709	5.44087	5.11715	5.15713	5.39305	5.92918	5.90166	5.21766	6.34054
8135587	CAV2	NM_001233	7	5.71078e-06	7.48897e-07	-9.36034	1.2259e-05	-7.07457	5.5066	5.39942	5.43247	5.38408	4.90326	5.35729	5.32474	5.90687	5.9891	8.55626	5.73361
8152491	EXT1	NM_000127	7	0.000202151	4.53833e-05	-5.44364	0.000499457	-4.6159	7.42588	6.95782	6.72886	6.73832	6.5586	6.93824	6.90207	7.8778	8.00104	9.3374	7.13079
8053654	FABP1	NM_001443	7	4.39648e-07	0.377149	1.14832	3.21154e-07	36.9953	3.75259	3.89878	3.57203	3.75259	3.36981	3.33184	3.73912	4.13588	4.15142	3.43145	8.64071
8163257	LPAR1	NM_057159	7	9.19357e-09	1.41819e-09	-31.5065	2.08007e-07	-9.25162	5.42919	5.49481	5.16094	5.25618	5.21145	5.3079	5.21426	5.75162	5.71367	10.274	7.06426
7938528	PARVA	NM_018222	7	4.19172e-06	6.95431e-07	-15.3616	0.000141947	-5.06097	5.55598	5.4273	4.90008	5.31551	4.9884	5.17656	5.37749	5.8345	5.90201	9.19002	6.85061
7929388	PLCE1	NM_016341	7	0.000395191	6.73955e-05	-3.64707	0.00133914	-2.85513	4.69768	4.61895	4.36268	4.46847	4.22647	4.81802	4.75191	5.08308	5.27908	6.43019	4.91663
7961798	SOX5	NM_152989	7	0.00330116	0.0420244	1.44974	0.00142599	2.73398	5.2989	5.45704	5.2989	4.84637	4.92279	5.09973	5.14536	5.69571	5.71876	4.61694	6.06794
7964119	STAT2	NM_005419	7	0.00531656	0.00641345	-1.70006	0.00111623	-2.64104	6.50235	6.55975	6.34039	6.31506	6.36071	6.1125	5.99073	6.59205	6.61412	7.07723	5.67612
8141374	AZGP1	NM_001185	6	0.0030576	0.231834	1.41486	0.00126944	6.16821	4.99639	4.5673	4.28691	4.62904	4.18041	4.79068	3.86836	5.23396	5.1713	3.97349	6.59834
8096511	BMPR1B	NM_001203	6	0.000128302	9.20502e-05	-2.48279	5.59331e-05	-3.66927	4.94551	4.92747	4.92186	4.8254	4.51253	4.96945	4.75927	5.43887	5.57363	6.14932	4.27383
8139212	GLI3	NM_000168	6	4.18961e-05	6.25229e-06	-5.42767	0.000496853	-3.10317	4.86524	4.92341	4.5073	4.58266	4.40359	4.61231	4.86991	5.03951	5.10473	7.12096	5.48722
7969596	GPC5	NM_004466	6	0.00012466	0.000153548	1.71059	0.000244593	1.93305	4.93178	4.61708	4.68206	4.67621	4.77426	4.79668	4.8114	5.20076	5.23511	3.98115	4.93202
7955873	HOXC6	NM_004503	6	0.000214452	0.000369761	-2.04213	0.000154078	-2.96831	5.8957	5.69283	5.41618	5.62814	5.50911	5.72618	5.54942	6.30194	6.43159	6.66116	5.09151
7985317	KIAA1199	NM_018689	6	0.000754262	0.000194673	-2.77323	0.000491763	-3.18993	5.9917	5.96926	5.57792	5.86648	5.46988	5.95785	5.87468	6.32426	6.43921	7.28696	5.61344
8142194	LAMB1	NM_002291	6	1.3722e-07	3.98027e-08	-12.7892	0.000226942	-2.52653	5.30749	4.89034	4.96618	5.08293	5.05879	5.14206	5.23608	5.59121	5.50784	8.77455	7.43739
7981068	SERPINA1	NM_001002236	6	8.00505e-05	0.00445821	1.75531	1.99929e-05	6.20353	6.04087	5.70691	5.77428	5.93458	5.55595	5.8998	6.1251	6.39258	6.48643	5.05077	7.68386
8146863	SULF1	NM_001128205	6	1.02285e-08	1.30765e-09	-14.8565	1.76771e-08	-11.6554	4.67104	4.55424	4.39772	4.60708	4.48765	4.55972	4.4645	5.1474	5.23809	8.42758	4.88465
8138392	AGR3	NM_176813	5	2.43372e-05	0.548378	-1.04812	0.000129486	2.10942	2.55659	2.62608	2.37765	2.36595	2.40737	2.52362	2.55659	3.18936	3.31191	2.5555	3.63234
8050619	APOB	NM_000384	5	6.02747e-07	0.00790955	1.43743	2.62114e-07	12.2228	5.06279	5.15735	4.77883	5.10511	4.9996	5.19272	5.11284	5.8056	5.66665	4.53497	8.14647
7949588	CD248	NM_020404	5	2.67186e-05	6.03204e-06	-5.0713	1.12178e-05	-7.08204	6.26894	6.25189	6.07033	6.15918	5.72071	6.26894	6.18728	6.81561	6.7685	8.47482	5.65066
8046922	COL3A1	NM_000090	5	5.20449e-05	1.61719e-05	-3.84122	2.82449e-05	-5.1341	6.31295	6.25944	5.98686	5.96678	5.85704	6.20288	6.25944	6.79813	6.99208	8.06233	5.70222
8104079	FAT1	NM_005245	5	3.21412e-05	0.00175762	-2.08055	0.000840859	3.01158	5.66448	5.26098	5.44268	5.65928	5.07672	5.42162	5.5795	6.08548	6.00745	6.50057	8.09109
8103311	FGA	NM_000508	5	3.16422e-07	0.0321988	1.31245	1.67331e-07	15.8019	4.47696	4.4398	4.28307	4.35688	4.06927	4.47696	4.44197	4.93307	4.99329	3.9713	7.95332
8171427	FIGF	NM_004469	5	3.13784e-05	5.48769e-05	-1.80346	5.44945e-05	-2.18355	4.28674	4.25063	4.05298	4.28674	4.19729	4.09867	4.10633	4.82775	4.90465	5.03353	3.90686
7982377	GREM1	NM_013372	5	0.000523945	0.00012981	-3.83943	0.000209762	-5.19973	6.70581	6.54772	6.23155	6.18842	6.00173	6.47886	6.62298	6.97895	6.98158	8.33762	5.95918
8097449	PCDH10	NM_032961	5	2.85731e-05	5.02345e-06	-4.34123	1.69988e-05	-5.04346	5.84589	5.70471	5.79504	5.52047	5.49137	5.91834	5.85001	6.20104	6.33461	7.85037	5.51595
7963986	RAB13	NM_002870	5	1.6657e-07	4.6344e-08	-17.3992	0.000179151	-3.01297	5.1832	5.07937	4.85912	4.65484	5.01205	4.99531	4.98026	5.34896	5.34577	9.08726	7.49607
7938544	TEAD1	NM_021961	5	2.19188e-07	7.73051e-08	-15.5825	0.00142576	-2.24177	5.36966	5.47563	5.15792	5.39046	5.02328	5.50184	5.24585	6.22027	6.22326	9.27109	8.10645
8048026	CPS1	NM_001875	4	1.34736e-06	9.42661e-05	-2.99655	4.86458e-05	4.99797	5.46223	5.15106	5.07128	5.06098	4.83498	5.05634	5.29057	5.74993	5.85212	6.71579	9.03713
8114920	DPYSL3	NM_001197294	4	9.92199e-05	8.29073e-05	-2.25609	0.000688417	-2.14705	5.45807	5.54011	5.25172	5.43761	5.17099	5.50368	5.49586	6.36464	6.2253	6.58212	5.47976
8096050	FGF5	NM_004464	4	4.60715e-05	7.0856e-06	-8.36354	5.7066e-05	-7.74869	5.50452	5.40726	4.78881	5.00705	5.06242	5.40726	5.28548	6.0031	6.06352	8.27308	5.31913
7930894	GRK5	NM_005308	4	0.00212364	0.00248562	-1.50789	0.000464033	-2.06966	6.32769	6.04381	6.04675	6.35768	6.21881	6.08504	6.21881	6.41247	6.4297	6.77804	5.72865
8148040	MAL2	NM_052886	4	3.94162e-08	0.894229	1.01096	3.74517e-08	14.2371	4.48	4.65766	4.58012	4.50077	4.30032	4.55187	4.55312	5.32549	5.22767	4.50197	8.33356
8106098	MAP1B	NM_005909	4	2.30473e-06	3.75175e-07	-12.4059	7.14279e-05	-4.58002	5.81131	5.88703	5.58585	5.65637	5.51886	6.04266	5.97156	6.22678	6.32662	9.4149	7.21955
8099633	PPARGC1A	NM_013261	4	0.000635312	0.0250675	1.5938	0.000330752	4.11212	5.37001	5.18214	4.85605	4.82329	4.67335	4.89642	5.02028	5.74204	5.87043	4.30204	6.34192
8165808	XG	NM_001141919	4	0.000119147	2.01106e-05	-4.13972	0.000194394	-3.74738	5.80102	5.53701	5.23133	5.28743	5.33305	5.2783	5.35213	6.13227	5.98899	7.45243	5.54655
8098246	ANXA10	NM_007193	3	1.61677e-05	3.09927e-06	-5.81551	7.88652e-06	-7.59271	4.3496	4.33647	4.1543	4.43352	3.99232	4.30619	3.95364	4.93922	4.7893	6.75791	3.8333
8118209	APOM	NM_019101	3	0.00100852	0.0499601	1.35434	0.00027938	3.11231	5.9442	6.10685	6.12241	5.67044	6.19396	6.0721	6.20363	6.36843	6.4194	5.60721	7.24519
8117054	CAP2	NM_006366	3	7.66464e-06	0.000144465	-1.74771	0.00135634	1.66379	4.95728	4.72763	4.81443	4.84239	4.72281	4.97024	4.96118	5.45207	5.40125	5.66203	6.3965
8104663	CDH6	NM_004932	3	2.09636e-06	3.41499e-07	-8.7047	1.2619e-06	-10.6455	5.52106	5.13609	5.1735	5.09436	5.01956	5.30578	5.23525	5.82381	5.98203	8.33402	4.92185
8083887	CLDN11	NM_005602	3	0.000386618	0.000158385	-4.90361	0.000155721	-8.24017	6.80794	6.68178	6.27007	6.62196	5.91593	6.683	6.68178	7.47265	7.46546	8.81705	5.77438
8142345	DOCK4	NM_014705	3	4.66569e-05	7.75735e-06	-4.66939	0.000358516	-3.07849	5.40543	5.45905	5.166	5.45053	4.96698	5.31645	5.45162	6.09708	5.93075	7.53981	5.91759
8073775	FBLN1	NM_006486	3	3.46254e-06	8.20314e-07	-3.70842	1.80238e-06	-4.68681	6.09305	5.96329	5.91957	6.08881	5.7933	6.09205	6.0165	6.55588	6.67796	7.88603	5.65742
7963946	MMP19	NM_002429	3	0.000242142	0.00416143	-1.46125	0.000336838	-2.18167	5.91347	5.69451	5.54532	5.7896	5.64335	5.76035	5.86577	6.33241	6.4529	6.29183	5.1664
7935058	MYOF	NM_013451	3	8.68463e-09	1.70615e-09	-36.8588	1.1683e-06	-6.40559	5.36932	5.32395	5.03147	5.17787	5.0332	5.23246	5.25202	5.80038	5.7487	10.4068	7.72751
8144802	PDGFRL	NM_006207	3	2.60635e-05	6.35391e-06	-3.42324	4.00593e-05	-3.43031	5.78312	5.44898	5.56168	5.52917	5.4254	5.79794	5.58541	6.32449	6.38772	7.3656	5.58726
7924207	PTPN14	NM_005401	3	1.64219e-07	2.44061e-08	-5.01292	2.86692e-06	-2.90374	5.8291	5.6822	5.80311	5.76261	5.77872	5.95703	5.78574	6.27657	6.18778	8.12544	6.58753
7954469	RASSF8	NM_007211	3	8.31207e-06	1.25112e-06	-7.80971	0.000123217	-3.89471	5.80861	5.64686	5.50161	5.68206	5.28024	5.78951	5.80861	6.23416	6.17202	8.61062	6.64911
8174304	SERPINA7	NM_000354	3	0.00129397	0.939121	-1.01457	0.00121574	3.5382	3.84379	4.03859	3.32195	3.85609	3.67522	3.34981	3.70235	4.1485	4.205	3.70484	5.52786
8168749	SRPX2	NM_014467	3	0.000307257	9.93626e-05	-2.87975	0.000129973	-3.82374	5.53711	5.53711	5.4242	5.20599	5.10945	5.61849	5.53711	5.93886	6.05093	6.95015	5.01517
7916862	WLS	NM_024911	3	2.58379e-06	4.24873e-07	-25.9459	8.36377e-05	-7.06273	5.93557	5.80536	5.38084	5.74784	5.26587	5.93557	5.77044	6.24062	6.33275	10.3891	7.56885
8101881	ADH1B	NM_000668	2	5.91381e-06	2.46225e-06	-4.84373	3.53566e-06	-7.23139	4.38078	4.25709	4.1439	4.21175	3.91614	4.11521	4.37429	5.18552	5.31948	6.476	3.62173
7991335	ANPEP	NM_001150	2	1.70214e-05	2.31183e-06	-7.05967	2.21484e-05	-6.32725	5.79305	5.79305	5.48395	5.33098	5.45806	5.79305	5.79305	6.1448	6.23523	8.45463	5.79305
8132250	BMPER	NM_133468	2	7.86764e-06	1.48382e-06	-4.73069	4.96843e-06	-5.5837	6.20906	6.20906	6.20906	6.07692	5.78258	6.08241	6.10169	6.71066	6.77206	8.33788	5.85665
8060988	BTBD3	NM_014962	2	9.23101e-05	0.0332751	-1.30043	0.000879539	2.06867	5.20507	5.25694	5.4	5.36169	4.99064	5.24667	5.1279	5.79759	5.94189	5.60598	6.65468
8170580	CSAG2	NM_001080848	2	2.31482e-05	0.0532798	1.28558	1.48652e-05	4.53814	5.74206	5.35873	5.38275	5.45959	5.24529	5.54643	5.46187	6.24375	6.24271	5.09426	7.27636
7961371	DUSP16	NM_030640	2	8.72199e-05	2.14215e-05	1.6178	0.00134148	1.38687	7.2554	7.31364	7.19233	7.3575	7.24248	7.33981	7.19233	6.92658	6.99057	6.57647	7.0483
8030007	EMP3	NM_001425	2	0.000368228	0.000859974	-2.73904	0.00132885	-3.44214	7.67114	7.83851	8.0319	7.66791	8.0509	7.582	7.29978	6.59725	6.61443	9.18826	7.40496
7914342	FABP3	NM_004102	2	8.49683e-08	1.61489e-08	-4.24079	8.17247e-06	-2.16084	5.02915	5.02915	4.93703	4.98512	5.02915	4.86152	4.89909	5.48372	5.39635	7.05151	5.93992
8109629	FABP6	NM_001040442	2	0.000101132	0.00220513	1.28006	0.000234548	1.61334	7.14286	6.92999	7.03864	6.98071	6.95175	6.97953	6.92543	7.45279	7.44271	6.6365	7.32655
8113800	FBN2	NM_001999	2	1.58767e-06	2.14458e-07	-8.11268	2.0966e-06	-7.27776	5.14724	5.10859	4.96523	5.0258	4.68926	4.90588	5.01346	5.63956	5.53452	7.99953	5.13604
7910923	FMN2	NM_020066	2	4.05458e-05	7.18314e-06	-3.81768	6.65151e-05	-3.53862	4.63651	4.58124	4.408	4.25006	4.26559	4.59862	4.5621	5.07712	5.18353	6.40443	4.58124
7903092	FNBP1L	NM_001024948	2	5.09481e-05	0.85218	1.04007	5.34302e-05	10.3463	5.35321	5.06196	4.99452	5.16639	4.58921	5.27312	5.48006	6.14081	6.32373	5.07453	8.44558
7934570	KCNMA1	NM_001014797	2	7.31388e-05	9.89804e-06	-5.47916	0.000285544	-3.80364	5.38992	5.75786	5.28031	5.66377	5.8664	5.69069	5.80935	6.11365	6.02947	8.09085	6.16347
8121949	LAMA2	NM_000426	2	0.000146366	3.43025e-05	-4.1742	8.17169e-05	-5.22263	5.19909	5.23859	4.81567	5.23859	4.72073	5.23859	5.18131	5.82239	5.75198	7.15187	4.76709
7916282	LRP8	NM_004631	2	0.000237263	3.32167e-05	1.49861	0.000263067	1.47215	6.89034	6.82022	7.01567	6.89034	6.89034	6.951	6.95438	6.81121	6.7991	6.33241	6.89034
8041383	LTBP1	NM_206943	2	1.88562e-05	2.93415e-06	-26.2953	0.000335957	-8.06007	5.58248	5.33647	5.0249	5.37506	4.6541	5.54973	5.58248	6.25569	6.00878	10.0175	7.00669
8083360	MED12L	NM_053002	2	3.07535e-05	0.000307867	1.67768	0.000989789	1.75576	5.17276	5.10866	4.83718	5.01883	5.09182	5.10506	5.14536	5.86688	5.93616	4.32206	5.13415
8171172	MXRA5	NM_015419	2	2.38223e-05	3.83639e-06	-4.45902	2.20476e-05	-4.58079	5.7631	5.7631	5.69762	5.45901	5.34673	5.7631	5.64594	6.1753	6.25189	7.79081	5.59522
7957298	NAV3	NM_014903	2	0.000159223	2.4497e-05	-3.85084	0.000260064	-3.43056	5.29927	5.25283	4.83548	5.1948	4.90331	5.341	5.02335	5.65977	5.66818	7.06661	5.28817
8105229	PELO	NM_015946	2	3.25004e-05	0.50107	-1.04801	5.15193e-05	2.14798	5.57734	5.65227	5.65227	5.44439	5.65227	5.65227	5.46152	5.92394	5.99523	5.65227	6.75525
8061706	POFUT1	NM_015352	2	1.50855e-09	2.00563e-06	1.09605	7.34149e-06	-1.10529	6.00144	6.00144	5.98826	6.00144	5.99194	6.00859	6.01574	6.25795	6.25353	5.86895	5.72453
8037272	PSG5	NM_002781	2	2.87636e-05	5.25874e-06	-4.43386	2.13955e-05	-4.93329	5.36426	5.30292	5.23422	5.14305	4.85357	5.29154	5.30292	5.79586	5.90369	7.36178	5.05922
7902527	PTGFR	NM_001039585	2	8.06628e-06	1.31143e-06	-10.1566	4.79263e-06	-12.5891	4.56031	4.07166	3.99897	4.2132	3.9989	4.42507	4.36106	4.92648	4.98887	7.57708	3.92297
8066925	PTGIS	NM_000961	2	1.25111e-05	2.40075e-06	-7.51558	4.91426e-06	-11.0212	5.86161	5.86161	5.74117	5.83819	5.55742	5.31469	5.86161	6.27409	6.36966	8.62936	5.16715
8141950	RELN	NM_005045	2	2.22789e-05	0.00189593	1.38218	2.21503e-05	2.41456	5.55556	5.40488	5.33993	5.54075	5.35531	5.5372	5.54075	6.15268	6.10617	5.00082	6.27258
8155864	RORB	NM_006914	2	0.000359576	0.00166785	1.82304	0.000217948	3.06305	5.56901	5.51274	5.42831	5.34315	5.23721	5.79144	5.5247	6.1623	6.1736	4.6203	6.23527
7976496	SERPINA3	NM_001085	2	0.0010685	0.11716	1.35052	0.000546989	3.79256	5.47219	5.51858	5.09911	5.55288	5.23008	5.60508	5.83002	6.23802	6.10791	5.03905	6.96222
8163202	SVEP1	NM_153366	2	0.000148196	3.84706e-05	-3.28732	0.000137862	-3.63443	5.54123	5.44127	5.22958	5.36142	5.03761	5.52849	5.52849	6.12775	6.06607	7.09806	5.23634
7961710	ABCC9	NM_005691	1	6.52482e-06	1.10834e-06	-9.481	4.07372e-06	-11.6611	4.25281	4.20555	4.0836	4.17462	3.68542	4.25281	4.25281	5.01463	4.84355	7.3747	3.83106
8089145	ABI3BP	NM_015429	1	2.33126e-07	3.57635e-08	-8.90001	8.65074e-07	-6.18127	5.28973	5.0247	5.26936	4.99769	5.04534	5.08184	5.2103	6.0459	6.13238	8.28509	5.65718
7962183	AK4	NM_001005353	1	0.00039803	0.301579	-1.1284	0.000832236	2.22498	5.241	4.99025	5.32635	5.04906	5.42222	5.33494	5.1947	5.57695	5.62446	5.39692	6.55071
7957452	ALX1	NM_006982	1	0.000591333	0.120999	1.34182	0.000295889	4.31253	4.54495	4.54495	4.7636	4.37858	3.98338	4.43042	4.37585	5.06744	5.21729	4.00749	6.11602
7921834	APOA2	NM_001643	1	8.72132e-07	0.0520018	1.43861	4.49728e-07	38.3267	6.45458	6.34879	6.08671	6.15389	5.8839	6.36783	6.48645	6.84758	7.03352	5.72992	10.9902
8174201	BEX1	NM_018476	1	7.50813e-05	0.126273	1.31465	3.89011e-05	6.71086	5.19856	5.09562	5.14365	4.89329	4.56995	5.01731	5.20453	5.6951	5.84566	4.62288	7.36938
7921346	CD1B	NM_001764	1	0.000210387	0.375361	1.16956	0.000144981	5.09111	4.52403	4.23792	4.19654	4.60573	4.00281	4.59975	4.54671	5.06917	5.17415	4.16168	6.50966
8147057	CHMP4C	NM_152284	1	2.95074e-06	9.65389e-06	1.85067	9.43766e-07	3.1534	5.85935	5.85935	5.65654	5.85935	5.77807	5.85935	5.85935	6.28159	6.34148	4.93072	6.58762
8138805	CPVL	NM_019029	1	6.76935e-06	0.00155593	1.31768	3.63647e-06	2.58739	4.99137	4.89473	4.82823	4.93728	4.86909	5.05297	4.98804	5.44717	5.50171	4.53938	5.91088
7930857	EMX2	NM_004098	1	0.000858337	0.00741521	-1.65668	0.000793804	-2.74257	4.87873	4.53175	4.33629	4.70538	4.37073	4.68222	4.70538	5.37221	5.33149	5.32979	3.87426
8068684	FAM3B	NM_058186	1	0.00141409	0.0541653	1.3469	0.00134706	2.40018	4.80269	4.89104	4.50833	4.36655	4.49819	4.74039	4.62113	5.30696	5.31816	4.20298	5.46612
8159900	GLIS3	NM_152629	1	0.0002434	0.000192511	-2.09939	7.75426e-05	-3.10394	5.89591	5.76192	5.49098	5.75497	5.493	5.69325	5.75497	6.14029	6.23436	6.76211	5.12801
8134257	GNG11	NM_004126	1	2.77413e-07	4.78822e-08	-42.6152	1.46376e-05	-8.53698	4.53575	3.93148	4.15331	4.48989	4.10713	4.39222	4.37433	5.30512	5.27701	9.69674	6.60301
7904761	ITGA10	NM_003637	1	0.000106904	0.00224004	-1.43589	0.000304785	-1.96137	5.79721	5.51028	5.44988	5.54042	5.53292	5.62278	5.55781	6.28646	6.23767	6.09499	5.12314
7969861	ITGBL1	NM_004791	1	5.6449e-08	7.39353e-09	-26.7704	3.21809e-07	-12.4498	5.49682	5.49682	5.1483	5.41729	5.20987	5.49682	5.47882	6.07873	6.0964	10.1347	6.49662
7991546	LASS3	NM_178842	1	0.00015416	0.00148511	-1.28034	0.000411273	-1.5022	4.96341	5.00781	4.81523	4.92935	4.99823	4.88093	4.95099	5.31363	5.3899	5.29167	4.70459
7902565	LPHN2	NM_012302	1	5.59189e-06	7.90804e-07	-10.7385	4.73815e-05	-5.49714	4.87254	4.47159	4.68729	4.79197	4.31989	4.80471	4.78978	5.45347	5.25607	8.10154	5.64286
8093936	MRFAP1	NM_033296	1	1.38637e-05	2.08137e-06	-2.21657	9.40131e-05	-1.80777	6.56783	6.70413	6.58462	6.73637	6.68356	6.5715	6.54089	6.97403	6.89169	7.77531	6.9211
8034843	NDUFB7	NM_004146	1	1.82947e-07	0.486225	1.01094	1.2471e-06	-1.34845	7.74746	7.74074	7.77064	7.74074	7.70349	7.74074	7.71743	7.95845	7.95488	7.72162	7.29031
8080144	PARP3	NM_001003931	1	0.000135807	0.0791749	-1.13055	0.000744941	-1.56778	5.62973	5.4766	5.48543	5.5697	5.51332	5.69441	5.46629	6.04091	6.03022	5.72494	5.07622
8103399	PDGFC	NM_016205	1	4.45264e-07	8.01531e-08	-9.42064	3.12148e-05	-3.42462	5.07392	5.03678	4.86906	5.15615	4.82592	4.89436	5.18514	5.51117	5.50876	8.24173	6.46578
8173551	PHKA1	NM_002637	1	0.00138256	0.019432	1.51134	0.000708763	2.82416	5.12437	5.14043	5.12437	5.08711	4.68468	5.32277	4.96413	5.64167	5.73325	4.46815	5.96597
8056151	PLA2R1	NM_007366	1	0.00177152	0.000500396	-2.89875	0.00101812	-3.48405	4.97955	4.83852	4.8379	5.16555	4.51525	4.57412	5.10682	5.3644	5.56637	6.3951	4.59433
8055153	POTEF	NM_001099771	1	1.86254e-07	0.000304595	1.32547	6.71542e-08	3.73844	4.49978	4.50919	4.46022	4.59433	4.59433	4.59433	4.59433	5.04196	4.9628	4.143	6.04544
7901720	PRKAA2	NM_006252	1	0.000306025	0.36141	-1.18074	0.000694013	3.6538	5.07539	5.03863	4.77725	4.88411	4.44968	5.10837	5.14881	5.68975	5.72075	5.16573	7.03513
7983718	SCG3	NM_013243	1	8.30803e-06	0.424301	1.12099	6.72827e-06	8.3247	3.20923	3.14977	3.37964	3.26085	3.37129	2.81318	3.27889	4.12537	4.00004	3.04421	6.10161
8011765	SPAG7	NM_004890	1	3.87846e-05	0.333856	-1.04555	0.000375206	-1.43639	7.21884	7.3445	7.30734	7.401	7.32296	7.23787	7.30734	7.72028	7.69027	7.36996	6.84752
8172043	SRPX	NM_006307	1	7.91276e-06	1.15655e-06	-8.49343	1.2337e-05	-7.33374	5.76703	5.81434	5.41168	5.51003	5.2638	5.72564	5.58592	6.40089	6.36622	8.66898	5.79443
7920664	THBS3	NM_007112	1	0.00153012	0.000670494	-2.37206	0.000906547	-2.96077	5.18609	5.01999	5.00836	4.71341	4.55078	4.88678	5.02723	5.56971	5.48208	6.15938	4.5934
8152750	TMEM65	NM_194291	1	0.000152172	2.27244e-05	-2.15424	0.00015324	-2.12792	6.51113	6.52747	6.71618	6.52747	6.38507	6.38374	6.51706	6.73838	6.79753	7.61691	6.52747
8133155	TPST1	NM_003596	1	2.98116e-05	5.77257e-06	-4.69874	0.000427095	-2.85665	5.75152	5.64649	5.74141	5.23754	5.67653	5.68313	5.76966	6.43261	6.4835	7.87603	6.36171
8017850	WIPI1	NM_017983	1	2.19092e-06	9.27245e-07	-2.98235	4.95426e-05	-2.21989	7.3001	7.3001	7.3001	7.30353	7.36523	7.06412	7.3001	6.81455	6.72561	8.85263	7.70215
7957386	ACSS3	NM_024560	0	0.00141139	0.265782	1.19506	0.00118321	2.78373	5.14017	5.14017	4.67987	5.14017	4.70888	5.15874	4.98705	5.62114	5.72623	4.7365	6.21352
8146024	ADAM32	NM_145004	0	7.38554e-06	1.59768e-06	-3.36466	6.77091e-06	-3.65576	4.13782	4.05856	3.99371	4.11669	3.82924	4.13782	3.91396	4.67135	4.6651	5.77729	3.90712
7978285	ADCY4	NM_001198592	0	1.33432e-09	0.000133012	1.14153	1.03509e-06	-1.4397	6.37997	6.35951	6.37997	6.38573	6.37997	6.37997	6.31356	7.14122	7.1454	6.17742	5.65165
7981514	AHNAK2	NM_138420	0	1.03924e-05	1.66688e-06	-4.69467	2.21516e-05	-4.01931	5.61014	5.5582	5.32935	5.59868	5.2674	5.26772	5.47751	6.16849	6.11622	7.67517	5.66822
8058238	ALS2CR11	NM_001168221	0	2.02859e-06	4.95429e-07	-2.49262	1.97649e-05	-2.01362	3.27164	3.20127	3.29766	3.21038	3.07709	3.28661	3.23712	3.85536	3.81543	4.54363	3.53384
8154823	ANKRD18B	ENST00000290943	0	0.00176298	0.496582	1.11129	0.00108235	2.82507	4.23099	3.91963	3.86208	3.51812	3.91546	3.79138	3.87996	4.25028	4.40008	3.72171	5.21999
8155574	ANKRD20A1	NM_032250	0	9.94665e-06	0.0153203	-1.16446	4.19269e-05	1.76854	4.68842	4.64912	4.68842	4.52341	4.68842	4.55239	4.59719	4.81463	4.82797	4.84643	5.66899
8155397	ANKRD20A3	NM_001012419	0	2.278e-06	0.00342643	-1.19445	1.1891e-05	1.80909	4.65708	4.63156	4.65708	4.53443	4.65708	4.52866	4.56389	4.77399	4.75947	4.8606	5.71587
8037847	AP2S1	NM_004069	0	8.0001e-06	2.10101e-05	-1.29191	3.24156e-06	-1.56535	7.92851	7.92851	7.88398	7.86529	7.89178	7.9765	7.92851	8.14494	8.15059	8.28423	7.63775
7984124	APH1B	NM_031301	0	2.91164e-07	6.57216e-08	-3.03116	4.20859e-07	-3.06706	5.57756	5.57756	5.63803	5.53018	5.73033	5.56872	5.57756	5.26403	5.33872	7.19986	5.583
8017766	APOH	NM_000042	0	1.15997e-07	0.40041	1.10444	9.20046e-08	26.4342	4.10264	4.33534	4.10633	4.2061	3.87992	4.33534	4.24225	5.02149	4.94278	4.02924	8.75357
8019964	ARHGAP28	NM_001010000	0	2.25025e-05	4.3294e-06	-4.85923	7.705e-05	-3.86442	3.82898	4.17349	3.66408	4.11478	3.84357	3.89787	4.03917	4.78093	4.85806	6.21815	4.2679
8049044	ARMC9	NM_025139	0	4.36322e-05	8.33657e-06	-3.62066	6.68182e-05	-3.45623	4.89773	4.64463	4.73533	4.90096	4.51576	4.9417	4.86607	5.51893	5.40089	6.64228	4.85308
8168868	ARMCX1	NM_016608	0	0.000162846	4.91348e-05	-2.87547	0.000241036	-2.96701	5.17697	5.1135	4.79258	5.08964	4.75557	5.00693	5.13528	5.67377	5.82041	6.53386	4.96485
8102440	ARSJ	NM_024590	0	5.81775e-06	7.90245e-07	-6.95257	5.96725e-06	-6.71372	4.98979	4.73825	4.7735	5.02291	4.56187	4.7182	4.9468	5.37359	5.24643	7.61916	4.87205
7952341	ASAM	NM_024769	0	0.000172526	2.77785e-05	-3.45492	0.000895896	-2.56125	6.2202	6.2202	6.06794	5.68677	6.13589	6.14358	6.01355	6.6659	6.54575	7.85839	6.50154
7896878	B3GALT6	NM_080605	0	0.000345004	0.000345742	-1.45286	0.000205694	-1.71182	6.40676	6.28781	6.36068	6.30817	6.25888	6.4981	6.38646	6.65385	6.72482	6.89702	6.12149
7976567	BDKRB1	NM_000710	0	0.00129638	0.000586499	-2.33578	0.000903246	-2.83767	6.07378	5.83817	5.44932	5.79556	5.6512	5.56734	5.83817	6.32317	6.4312	6.96869	5.46399
7927681	BICC1	NM_001080512	0	4.1726e-05	5.89232e-06	-9.8112	3.19937e-05	-10.3922	5.19473	4.98714	5.11216	5.26636	4.46715	4.81036	4.98951	5.38671	5.55365	8.26977	4.89234
8115865	BOD1	NM_138369	0	1.47664e-05	2.13449e-06	-2.76853	0.000156264	-2.01717	6.45622	6.61242	6.61995	6.65984	6.57311	6.60842	6.37199	6.71576	6.7713	8.02654	7.01421
7928882	C10orf116	NM_006829	0	0.000376195	0.000231347	-2.41934	0.000185911	-3.3553	6.23775	6.1812	5.90185	6.20734	5.98827	6.41638	6.36737	6.8356	6.84533	7.46035	5.71391
7939237	C11orf41	NM_012194	0	0.000117741	5.92812e-05	-2.42295	7.31756e-05	-3.10515	5.50935	5.50447	5.27976	5.26613	5.16087	5.23879	5.51423	5.99124	6.01097	6.63014	4.99547
7939411	C11orf74	AK290833	0	1.12217e-07	4.1359e-08	-14.2635	0.00112415	-2.10461	3.44788	3.21195	3.29766	3.00696	3.29766	3.08692	3.11613	3.72098	3.83496	7.04357	5.97001
7970139	C13orf16	BC029889	0	0.00023141	0.00857321	-1.36121	0.000808864	-1.8832	6.17445	6.0039	5.82699	6.05316	6.11832	6.18647	6.11016	6.73274	6.77015	6.51252	5.59933
7979483	C14orf39	NM_174978	0	0.000112965	0.942537	-1.00639	0.000748545	1.89818	2.26712	2.26487	2.30682	2.30384	1.97748	2.11458	2.22632	3.01939	2.92167	2.21791	3.14252
7998615	C16orf73	NM_001163560	0	0.000489225	0.0542324	1.30694	0.000747316	2.39076	3.33036	3.44873	3.20836	2.93225	3.29987	3.21794	3.14955	3.92202	4.08209	2.84054	4.09801
7917151	C1orf118	AK075118	0	0.000185966	0.000287553	-1.57596	0.000161024	-1.9359	5.67077	5.69053	5.6145	5.4621	5.54594	5.75171	5.63146	6.05404	6.14427	6.28009	5.32709
7905154	C1orf51	BC027999	0	0.000963732	0.000266933	-2.81379	0.00139554	-2.81723	5.3505	5.22751	5.08962	4.80759	4.77452	5.18005	5.2243	5.72779	5.85467	6.58596	5.09168
7920971	C1orf85	NM_144580	0	0.000432066	0.00230879	-1.42583	0.00148235	-1.66228	6.46877	6.45589	6.33923	6.32647	6.22018	6.52974	6.46902	6.93438	7.01111	6.91313	6.17997
8065541	C20orf191	NR_003678	0	0.000357118	0.00304628	1.52371	0.0012984	1.9155	7.0427	6.92796	6.92742	7.00131	6.63307	6.99312	6.92414	7.54422	7.65177	6.3138	7.25152
8043835	C2orf15	BC021264	0	0.00338929	0.00358301	1.99948	0.00066145	3.44899	4.23634	3.89233	4.0057	4.58752	4.34689	4.15286	4.03865	4.48634	4.4506	3.18042	4.96659
8091799	C3orf57	NM_001040100	0	2.61994e-06	0.0695379	1.32238	1.28547e-06	13.7899	4.90849	4.70224	4.84711	4.96036	4.67571	5.22764	4.96322	5.25896	5.39988	4.49469	8.28023
8096061	C4orf22	BC034296	0	1.73511e-05	6.53398e-06	-4.12471	1.21766e-05	-5.51658	2.99357	3.15249	2.67635	3.09386	2.84084	2.85793	3.09386	3.91624	3.8997	5.00271	2.53893
8104758	C5orf23	BC022250	0	3.67385e-06	9.95438e-07	-3.21264	0.000139513	-2.07936	4.14091	4.18073	4.05529	4.27765	3.94919	4.0865	4.10653	4.95651	4.84359	5.79759	4.74145
8122827	C6orf97	NM_025059	0	1.43994e-05	0.170981	1.10105	3.54815e-05	2.166	4.51594	4.33951	4.28709	4.51594	4.4546	4.49379	4.48527	5.16378	5.12854	4.30285	5.41789
8135915	C7orf68	NM_013332	0	0.000121285	0.00241435	1.35552	0.000938457	1.60927	6.09964	5.86438	5.98336	5.96246	6.06352	6.0782	5.87448	6.5839	6.57581	5.55059	6.23699
8163348	C9orf84	NM_173521	0	5.04024e-07	1.78282e-05	-1.35823	0.000175251	-1.32877	2.87551	2.87401	2.85756	2.87084	2.87551	2.75728	2.8519	3.55575	3.58261	3.29353	2.88344
7905131	CA14	NM_012113	0	1.68262e-05	9.30759e-05	1.70663	8.87103e-05	2.03896	5.27452	5.07749	5.14878	4.99328	5.06018	5.11635	5.20134	5.7975	5.89398	4.35342	5.38125
7942697	CAPN5	NM_004055	0	1.95663e-05	0.0234801	-1.21769	0.000336258	-1.79749	6.20909	6.20909	6.04905	6.10651	5.95719	6.0803	6.20909	6.98449	6.91582	6.40133	5.55535
8023314	CCDC11	NM_145020	0	1.1406e-05	0.237151	-1.07643	0.000163051	1.7333	4.54801	4.63131	4.63481	4.50921	4.67103	4.70745	4.525	5.37986	5.26913	4.71008	5.50361
8089544	CCDC80	NM_199511	0	1.52091e-07	2.19099e-08	-48.3132	2.16635e-06	-13.8911	5.04283	4.80841	5.35772	4.98406	4.74783	5.13235	5.10597	5.75433	5.76766	10.6199	6.82385
8146579	CHD7	NM_017780	0	0.0015646	0.00176561	2.09253	0.000672902	3.17377	6.57881	6.85478	6.85478	6.89149	7.15767	7.1538	7.13234	6.23758	6.39917	5.88099	7.54719
8151659	CNGB3	NM_019098	0	1.27304e-06	3.40298e-06	1.58995	6.89215e-05	1.47597	4.2233	4.20151	4.2233	4.14732	4.151	4.2233	4.2949	4.72701	4.69251	3.54025	4.10192
7910022	CNIH3	NM_152495	0	0.000126914	2.54493e-05	-5.26996	4.91353e-05	-7.30022	5.03063	5.41041	5.20856	5.44565	4.78221	5.06828	5.41041	5.75496	5.69265	7.59153	4.72359
8155540	CNTNAP3	NM_033655	0	2.1383e-07	3.08881e-08	-35.3076	2.9787e-06	-11.2967	3.51455	3.41985	3.83995	3.81059	3.29046	3.59288	3.53041	4.18837	4.14688	8.71315	5.21532
8016390	COPZ2	NM_016429	0	2.45217e-05	3.25087e-06	-9.31208	8.05839e-05	-6.14705	6.81058	6.50255	6.71212	6.2958	6.17464	6.43489	6.74916	7.0399	7.18449	9.74478	7.12488
7971444	CPB2	NM_001872	0	0.00118861	0.490664	1.14271	0.000703331	4.02955	3.91485	3.96599	4.49318	3.65433	4.13909	4.07988	3.8191	4.5545	4.54666	3.81702	5.82764
7936835	CPXM2	NM_198148	0	0.000278049	0.000872579	-1.74409	0.000167401	-2.62723	5.56034	5.56034	5.38385	5.47059	5.15485	5.56034	5.46175	6.07058	6.05518	6.25277	4.85923
8170060	CT45A2	NM_152582	0	2.25027e-05	0.174209	1.11538	3.50662e-05	2.4252	4.48279	4.68785	4.53443	4.6553	4.62511	4.75263	4.75263	5.29244	5.3632	4.48399	5.7621
8170068	CT45A3	NM_001017435	0	3.98699e-05	0.151763	1.11782	0.000153865	1.9635	4.73615	4.89851	4.65909	4.71181	4.75398	4.85298	4.92206	5.50085	5.53263	4.62996	5.60339
8175336	CT45A4	NM_001017436	0	4.51184e-06	0.128091	1.11183	5.51057e-06	2.70825	4.45859	4.61302	4.48393	4.53973	4.52434	4.67469	4.67469	5.20538	5.2618	4.41405	5.85142
8175344	CT45A5	NM_001007551	0	2.82271e-05	0.453349	1.05548	8.33762e-05	2.07489	4.4755	4.65021	4.48295	4.57058	4.54547	4.70554	4.70554	5.24833	5.30712	4.51293	5.56596
7904018	CTTNBP2NL	NM_018704	0	4.62662e-06	6.7827e-07	-6.19427	6.06063e-05	-3.42944	5.50313	5.34471	5.28152	5.51769	5.04808	5.31634	5.33963	5.75217	5.85166	7.96681	6.18883
8067955	CXADR	NM_001338	0	0.000482395	0.0114252	1.9173	0.000301183	5.3323	6.62718	6.23347	5.74071	6.03729	6.09289	6.23441	6.36773	7.32917	7.22187	5.25145	7.66621
8176698	CYorf15A	NM_001005852	0	1.58682e-05	0.0174352	1.45346	7.17245e-06	6.57722	4.72401	4.66975	4.30022	4.53867	4.29587	4.57066	4.66975	5.32291	5.35471	3.99893	6.71641
8124196	DCDC2	NM_016356	0	6.61057e-06	0.00167765	1.35059	2.95484e-06	2.95164	5.02094	5.0258	5.01461	5.00377	4.7955	5.0258	4.98656	5.47271	5.57776	4.54826	6.10978
7917347	DDAH1	NM_012137	0	1.48039e-06	3.66669e-07	-9.13678	0.000715527	-2.50463	5.75698	5.45033	5.70955	5.84102	5.33938	5.57496	5.61614	6.23848	6.16869	8.80431	7.47971
8176624	DDX3Y	NM_001122665	0	2.21885e-06	0.00745941	1.47843	7.76283e-07	9.72939	4.89777	4.88082	4.81639	4.49806	4.7391	4.88082	4.95372	5.21366	5.2269	4.24546	7.52781
8131719	DNAH11	NM_003777	0	9.63019e-05	0.00119398	1.43202	0.000543589	1.72165	4.54183	4.36328	4.2055	4.36345	4.33516	4.39481	4.39481	4.96501	5.00152	3.85321	4.637
8088322	DNAH12	NM_198564	0	0.000259385	0.0264287	-1.20001	0.00130214	-1.55976	2.95447	2.75064	2.75258	2.84403	2.65789	2.75064	2.78339	3.33293	3.26685	3.04785	2.40653
7910030	DNAH14	NM_001145154	0	4.01594e-07	0.0346978	-1.25277	7.64053e-07	6.4894	2.44288	2.14622	2.24296	2.44288	2.22193	2.44288	2.38661	2.72265	2.7473	2.65745	5.35554
7933933	DNAJC12	NM_021800	0	0.0013968	0.0173677	1.51352	0.00058464	2.85328	5.6494	5.58608	5.49823	5.50982	5.09284	5.5618	5.66468	6.10811	6.0427	4.91108	6.42369
8158183	DNM1	NM_004408	0	0.00208744	0.0154044	-1.43062	0.00115009	-2.19317	5.98365	5.8802	5.77225	5.64283	5.68992	6.04914	6.02095	6.31921	6.33667	6.37935	5.24633
7929574	DNTT	NM_004088	0	5.96067e-06	0.410017	-1.07848	1.129e-05	3.51224	4.33974	4.42718	4.11935	4.32199	4.17925	4.42718	4.41262	5.07712	5.0023	4.42718	6.23957
8001841	DYNC1LI2	NM_006141	0	0.000144619	0.000204976	-1.61247	0.000983298	-1.62778	6.82645	6.78973	6.83577	6.64162	6.97263	6.76761	6.78973	6.37576	6.3372	7.49263	6.78973
8173299	EDA2R	NM_021783	0	0.000333245	0.00141501	-1.69249	0.000463733	-2.32145	5.5765	5.57134	5.20102	5.30622	5.31208	5.49073	5.50539	6.10351	6.19387	6.18248	4.96745
8099144	EVC2	NM_147127	0	4.01237e-05	0.212175	-1.09862	0.000670385	-1.69003	5.34361	5.34361	5.34361	5.38468	5.11322	5.35346	5.20426	6.00384	5.9914	5.43375	4.6767
7975311	EXD2	NM_001193360	0	4.57661e-05	6.35952e-05	1.34059	0.00032509	1.34878	5.91488	5.87495	5.82403	5.90316	5.86091	5.77863	5.80836	6.12518	6.11525	5.42926	5.86091
8167930	FAAH2	NM_174912	0	3.0737e-06	0.00010372	1.52001	7.99874e-07	3.16149	5.00218	5.13489	5.00218	4.90861	4.95161	5.00218	4.93204	5.46633	5.38297	4.38645	6.04705
8094609	FAM114A1	NM_138389	0	7.75614e-08	1.27696e-08	-18.508	3.04791e-06	-5.70932	5.37124	5.51717	5.25547	5.30975	5.13463	5.30038	5.53141	5.89683	5.82129	9.5558	7.04248
8143127	FAM180A	NM_205855	0	1.99371e-05	2.73461e-06	-8.67389	6.36202e-05	-5.9183	5.51768	5.36625	4.98967	5.46252	4.96587	5.28462	5.48638	5.97794	6.01511	8.41282	5.84764
8017867	FAM20A	NM_017565	0	0.000527278	0.000124508	-2.7265	0.000615531	-2.78213	5.65957	5.52441	5.35832	5.35902	5.05527	5.52441	5.39246	5.98152	6.03022	6.85755	5.38136
8121601	FAM26E	NM_153711	0	0.000269216	6.14628e-05	-4.60427	0.000127133	-6.06669	4.92677	4.88268	4.57119	4.63389	4.29203	4.88376	5.04752	5.41002	5.4365	6.95123	4.35033
8155514	FAM27E3	BC032035	0	7.40291e-07	0.000174028	1.28955	4.93567e-07	2.2573	5.18359	5.14165	5.08375	5.052	5.14872	5.09414	5.18359	5.64826	5.63164	4.75991	5.93451
8152845	FAM49B	BC017297	0	0.000433034	0.000199389	2.38974	0.000957775	2.43148	8.70624	8.77964	9.0827	8.52329	8.89049	8.92203	8.87009	8.02226	8.11605	7.56807	8.84991
7931281	FANK1	NM_145235	0	8.10602e-06	1.54066e-06	-3.44517	7.78827e-05	-2.47594	4.73469	4.7399	4.77872	4.86257	4.49489	4.84285	4.7637	5.44298	5.38821	6.52991	5.22193
8134460	FLJ30064	AK054626	0	0.000609823	0.000773109	-1.71851	0.000799482	-2.03847	5.08049	5.24139	4.88444	5.24139	5.24139	5.23343	5.19211	5.68674	5.81684	5.94039	4.91291
7938111	FXC1	NM_012192	0	0.00197401	0.00214588	1.56177	0.000608096	2.0849	6.63107	6.35559	6.55436	6.63107	6.78679	6.63107	6.71342	6.85423	6.92586	5.97158	7.03156
8167562	GAGE12B	NM_001127345	0	3.7055e-06	0.3302	1.22106	2.41304e-06	33.052	5.52806	5.27804	4.88915	5.09662	4.70554	5.23347	5.27804	5.8891	5.72397	4.85599	9.90266
8167577	GAGE12G	NM_001098409	0	2.2633e-06	0.310181	1.21658	1.50188e-06	33.8311	5.91398	5.74005	5.32806	5.54842	5.16742	5.68088	5.74005	6.35906	6.29187	5.30558	10.3859
8167482	GAGE12I	NM_001477	0	3.7055e-06	0.3302	1.22106	2.41304e-06	33.052	5.52806	5.27804	4.88915	5.09662	4.70554	5.23347	5.27804	5.8891	5.72397	4.85599	9.90266
8167508	GAGE12J	NM_001098406	0	3.28415e-06	0.283397	1.23277	2.08715e-06	29.1411	5.58715	5.39017	5.03734	5.2118	4.81853	5.36804	5.39017	6.00917	5.84032	4.9557	9.82068
8045835	GALNT5	NM_014568	0	1.97691e-06	3.41693e-07	-20.2981	8.95556e-05	-5.65424	4.33045	4.462	3.83995	4.15341	4.02154	4.498	4.17502	4.75536	4.69352	8.55475	6.05542
8008802	GDPD1	NM_182569	0	0.000334609	0.0157676	1.44634	0.00133218	2.20988	4.67608	4.37843	4.69742	4.67608	4.29089	4.67608	4.61702	5.42324	5.53574	4.04074	5.1847
8155192	GLIPR2	NM_022343	0	2.32628e-05	4.8525e-06	-2.64353	1.77142e-05	-2.88428	7.30433	7.30816	7.44755	7.27473	7.25788	7.18822	7.08158	7.05282	7.09247	8.66853	7.14032
7965941	GLT8D2	NM_031302	0	6.52571e-07	8.79118e-08	-10.8003	1.07156e-06	-8.9185	4.61833	4.65008	4.45118	4.50101	4.42546	4.29514	4.23651	5.2239	5.15839	7.88696	4.73016
7967810	GOLGA3	NM_005895	0	0.000393637	0.0166639	-1.15552	0.00115149	-1.38076	7.00235	7.10191	6.94325	6.93047	6.90993	7.00235	7.00235	7.3504	7.28248	7.1932	6.72773
8172548	GPKOW	NM_015698	0	0.000257868	0.631908	-1.02155	0.00114336	-1.34658	7.1244	7.2308	7.07495	7.03981	7.13317	7.1244	7.13067	7.34325	7.4079	7.15336	6.72405
8058450	GPR1	NM_005279	0	9.38064e-05	2.24817e-05	-4.45524	5.35917e-05	-5.64248	4.82439	4.65734	4.64826	4.43775	4.35328	4.80357	4.96676	5.46323	5.37079	6.82569	4.32936
8122365	GPR126	NM_020455	0	0.00132966	0.368857	1.26672	0.000683783	6.54917	5.18196	5.24092	4.61418	4.49723	4.42438	5.13545	5.12468	5.56912	5.62928	4.54731	7.25862
8106827	GPR98	NM_032119	0	0.00110029	0.0442447	1.43113	0.000510787	3.23481	4.66632	4.47921	4.14749	4.3012	4.06393	4.46898	4.47921	5.05883	4.96899	3.85518	5.54886
7943530	GRIA4	NM_000829	0	7.19578e-05	0.0963079	1.184	0.000175516	2.31468	4.59166	4.68947	4.53541	4.75326	4.83236	4.56529	4.83236	5.44485	5.54594	4.44202	5.65283
8102998	GYPA	NM_002099	0	0.000261034	0.0204573	1.41754	0.000389087	2.66795	4.43042	4.20891	4.03088	4.31291	4.35644	4.43042	4.06142	5.19168	5.0514	3.75824	5.17397
7964736	HMGA2	AY601863	0	7.2827e-07	5.84451e-07	-2.8411	4.15848e-07	-4.2699	5.87328	5.85558	5.73485	5.79501	5.63195	5.87328	5.81856	6.65517	6.60721	7.30395	5.20975
8016463	HOXB6	NM_018952	0	0.000492809	7.31682e-05	-2.79558	0.000618015	-2.62268	5.57098	5.21054	5.43042	5.62663	5.27042	5.67215	5.57098	5.86928	5.79719	6.96202	5.57098
8081067	HTR1F	NM_000866	0	2.90265e-06	4.72646e-07	-6.04745	2.00974e-06	-6.86215	5.3439	5.18756	5.21567	4.89155	5.04036	5.2471	5.15755	5.75318	5.81593	7.75114	4.97248
8067839	KGFLP1	NR_003674	0	5.96383e-06	7.95806e-07	-31.6466	1.21222e-05	-21.2057	4.57219	3.92951	3.6957	3.76052	3.76418	3.9716	3.76418	5.06075	4.86031	8.90653	4.50015
7932826	KIAA1462	NM_020848	0	0.000916498	0.000837772	-1.9735	0.00140972	-2.27425	5.90377	5.89089	5.53415	5.60579	5.57898	5.89089	5.89603	6.53066	6.39931	6.73797	5.55258
7936529	KIAA1598	NM_001127211	0	1.2811e-05	0.000808958	1.91903	2.69776e-06	8.12664	5.5244	5.42684	5.52166	5.34725	5.07049	5.46657	5.56418	5.92171	5.88788	4.47696	7.49962
7923233	KIF21B	NM_017596	0	1.39514e-08	8.44594e-08	1.83307	0.000617117	1.23171	6.50557	6.47174	6.42483	6.52453	6.42696	6.50105	6.47174	7.17526	7.15221	5.60094	5.9016
7901860	L1TD1	NM_001164835	0	5.49565e-05	0.423256	1.14062	3.89345e-05	6.47598	3.02702	3.06161	3.26723	3.45933	2.75114	3.22611	3.17011	3.92215	3.79086	2.94769	5.64279
7971150	LHFP	NM_005780	0	9.46809e-05	1.53972e-05	-4.06364	0.000243522	-3.34551	6.57858	6.5826	6.27686	6.32154	6.02095	6.40278	6.42289	6.98636	7.04066	8.39509	6.65286
8116722	LOC100129033	AY358807	0	0.000273239	7.98536e-05	-2.96662	0.000938624	-2.61946	4.76287	4.78755	4.40596	4.76287	4.31335	4.48284	4.56782	5.32944	5.43077	6.15214	4.76287
8010978	LOC100130876	AK130278	0	1.90522e-06	2.89376e-07	-5.78744	1.70039e-05	-3.57097	5.48944	5.47514	5.53103	5.70289	5.37293	5.34889	5.66874	6.17619	6.21896	8.04565	6.20933
8043993	LOC100131131	AY358263	0	7.56515e-06	0.0103107	-1.24284	3.47354e-05	-2.15611	4.7686	4.76498	4.80424	4.87508	4.58148	4.7686	4.7083	5.50187	5.52502	5.06668	3.95826
8061483	LOC100134868	NR_004846	0	2.22268e-05	0.0121458	1.20138	8.21809e-06	2.30519	5.60629	5.51256	5.52935	5.69052	5.59278	5.69503	5.69503	5.90203	5.95147	5.35268	6.55756
8093943	LOC93622	NR_015433	0	0.000111135	0.00106302	-1.37616	6.56373e-05	-1.94384	6.42519	6.44403	6.20939	6.29996	6.35986	6.42519	6.34975	6.80122	6.71824	6.8197	5.86079
8174610	LRCH2	NM_020871	0	3.05436e-06	5.56739e-07	-12.7949	0.000178123	-4.10703	3.8211	3.83642	3.51136	3.86009	3.39349	3.8178	3.40565	4.44554	4.49141	7.3412	5.3031
7964602	LRIG3	NM_153377	0	1.29751e-05	1.80775e-06	-7.90129	7.92128e-05	-4.69701	4.84358	5.16258	4.92048	5.16258	5.06325	4.86496	4.58888	5.49766	5.62351	7.92585	5.6941
7927803	LRRTM3	NM_178011	0	6.691e-05	1.0296e-05	-5.72841	4.00256e-05	-6.54961	5.36963	5.45346	4.85608	5.39989	5.06245	5.4064	5.4064	5.72696	5.71873	7.79732	5.08591
8073007	MAFF	NM_012323	0	2.26503e-05	0.000561331	-1.37764	0.000229544	-1.63365	5.70371	5.64403	5.50593	5.70371	5.65025	5.70371	5.70371	6.38024	6.2798	6.12149	5.41338
8160274	MGC24103	AK021795	0	0.000970907	0.000143134	-5.90853	0.00103871	-5.44386	3.89536	4.09909	3.74303	4.18546	4.36873	3.89193	4.74846	4.78149	4.58277	6.69595	4.25132
8157802	MIR181B2	NR_029782	0	3.03559e-05	8.19051e-05	2.2105	0.000625206	2.12908	5.43825	5.29159	5.0693	5.0514	5.10549	5.11541	5.11541	6.05515	6.07193	4.02518	5.11541
8094340	MIR218-1	NR_029631	0	0.000306716	0.000515224	-2.24572	9.43437e-05	-4.08466	4.97109	4.97109	4.92879	4.85186	4.63172	4.97109	5.27865	5.63112	5.50926	6.11065	4.08043
8102404	MIR302A	NR_029835	0	1.70334e-05	0.00896697	1.4271	8.56407e-06	4.51813	2.70047	2.94179	2.99481	2.70047	2.70047	2.6812	2.61637	2.2428	2.25927	2.24914	4.42487
7969574	MIR622	NR_030754	0	0.000750261	0.0496016	1.48647	0.00142252	3.08077	7.46365	7.54577	7.52032	6.93134	7.22978	7.02025	7.33989	8.39477	8.36132	6.72111	8.3444
7940237	MS4A4A	NM_024021	0	3.99994e-05	0.256637	-1.11255	0.000337408	2.09876	2.62916	2.89372	2.86579	3.00825	2.7751	2.86552	2.95936	3.66722	3.72369	3.01057	4.08011
8012625	MYH13	NM_003802	0	0.00068553	0.000791086	-2.17946	0.000205705	-3.62294	4.72547	4.7305	4.72541	4.42402	4.36518	4.94772	4.7305	5.20969	5.23693	5.78809	3.93093
8012696	MYH4	NM_017533	0	0.000292239	0.000196604	-2.64793	0.000318925	-3.29107	4.09587	3.75007	3.90639	3.72386	3.4734	3.73771	3.95258	4.69087	4.67012	5.21056	3.492
8014115	MYO1D	NM_015194	0	1.99847e-05	0.000190294	-1.74608	0.000761349	-1.79824	6.8382	6.97394	6.99312	6.8382	6.95224	6.8382	6.6692	5.96103	6.02539	7.67599	6.8294
7934459	NDST2	NM_003635	0	0.00153741	0.218894	-1.10357	0.00144319	-1.63177	7.10376	6.96231	6.96231	6.81817	6.93832	6.99633	7.13386	7.2651	7.23311	7.13004	6.42361
8102450	NDST4	NM_022569	0	0.000107927	0.0605401	1.22121	0.000624266	2.0001	3.70529	3.97669	3.88655	3.73613	3.59816	3.88655	3.78954	4.62598	4.68768	3.50868	4.50875
8082643	NEK11	NM_024800	0	2.96515e-05	6.08488e-06	-3.78473	5.26365e-05	-3.5612	4.61885	4.66334	4.67288	4.84691	4.84394	4.84389	4.41594	5.48683	5.41704	6.62101	4.78865
7904702	NOTCH2NL	NM_203458	0	4.17283e-05	1.94726e-05	-3.58231	0.00147144	-2.31917	7.16168	7.13823	7.44223	7.07351	7.55828	7.20786	7.20786	6.74218	6.56912	9.09655	7.88294
7973875	NPAS3	NM_001164749	0	5.5828e-05	0.00806756	-1.34664	0.000577335	-1.8939	5.21205	5.14293	5.10948	5.15664	4.88021	5.02877	5.17833	5.90571	6.02467	5.53056	4.60921
8104746	NPR3	NM_000908	0	9.86854e-05	2.30978e-05	-2.58363	0.00032989	-2.2875	4.80478	4.74865	4.64741	4.47303	4.43747	4.68358	4.5467	5.20125	5.26099	5.98963	4.79586
7903461	NTNG1	NM_001113226	0	5.14612e-05	8.26477e-06	-4.60859	4.81121e-05	-4.69976	5.42472	5.28907	5.09185	5.04398	4.88891	5.25385	5.34724	5.84469	5.71662	7.3957	5.16311
7917433	ODF2L	NM_020729	0	1.20125e-05	3.55606e-06	-4.37115	0.000640365	-2.38773	5.66316	5.85498	6.10662	5.77781	5.9572	5.82436	5.63463	5.47075	5.47454	7.95926	6.70362
7921882	OLFML2B	NM_015441	0	0.00061257	0.000304374	-2.49475	0.000863444	-2.76291	5.15162	5.06216	4.79862	4.94833	4.66915	5.14535	5.19645	5.72619	5.83073	6.31485	4.84866
7911260	OR2M1P	NR_002141	0	7.3721e-05	1.46915e-05	-4.1949	0.000106153	-4.05419	5.56806	5.56806	5.27375	5.48763	5.05261	5.44288	5.25056	6.07058	6.22855	7.44629	5.42687
7911269	OR2M4	NM_017504	0	7.81175e-05	1.27559e-05	-4.79633	0.000150091	-4.13088	5.3168	4.69507	4.98083	5.24064	5.03927	4.92626	5.02205	5.83071	5.65215	7.29349	5.24704
7946067	OR51B4	NM_033179	0	0.000119317	0.00873074	1.4358	0.000426419	2.29296	4.58092	4.47164	4.41062	4.50788	4.17003	4.59975	4.52056	5.33982	5.40508	3.94406	5.14127
7946071	OR51B5	NM_001005567	0	0.001396	0.188261	1.24155	0.000723838	3.07144	5.35081	5.45582	4.96062	5.40725	5.22297	5.499	5.62782	5.92203	5.91845	5.04847	6.66738
7938261	OR5E1P	NR_027711	0	0.000126527	0.000463752	1.5268	0.0014114	1.5887	4.07402	4.2996	4.19898	4.29561	4.17766	4.2996	4.35043	4.73092	4.8281	3.63176	4.2996
8046646	OSBPL6	NM_032523	0	0.000249743	7.19431e-05	-2.62628	0.00102457	-2.29024	5.21321	4.96725	4.97576	5.09002	4.69347	5.09002	4.94942	5.6233	5.78271	6.39004	5.19454
8147573	OSR2	NM_001142462	0	2.09644e-05	0.00279058	-1.26966	3.979e-05	-1.89292	5.76287	5.81738	5.81738	5.62692	5.80384	5.76612	5.87257	6.31054	6.31255	6.12545	5.20483
8076533	PACSIN2	NM_007229	0	5.15315e-09	0.197824	-1.01932	2.9521e-05	-1.18462	5.80819	5.85976	5.85976	5.84918	5.85976	5.85976	5.85902	6.44746	6.46157	5.87838	5.63396
8052940	PAIP2B	NM_020459	0	8.92933e-05	0.00021764	1.81812	5.94223e-05	2.63921	5.0258	5.0258	4.92228	5.0258	4.69787	5.0258	4.94364	5.57318	5.4591	4.08998	5.49009
7947512	PAMR1	NM_015430	0	0.000472038	9.52384e-05	-6.12304	0.000405032	-6.68652	5.88595	5.59593	4.97871	5.61793	5.06879	5.62473	5.6184	6.32687	6.43177	8.09859	5.35734
7934945	PANK1	NM_148977	0	9.75035e-05	0.0120727	1.23227	0.00150966	1.51242	6.85992	6.71059	6.78373	6.84431	6.77033	6.61217	6.84431	7.43068	7.37314	6.47373	7.07059
8063410	PARD6B	NM_032521	0	7.98015e-06	0.0259688	1.35197	3.00078e-06	6.69388	6.12509	6.35322	5.82584	6.06875	6.05833	6.13054	6.12984	6.4984	6.4369	5.66374	8.40658
8102792	PCDH18	NM_019035	0	6.06145e-07	8.39075e-08	-27.9971	7.55739e-07	-24.6052	4.17203	4.14279	3.80285	3.9757	3.81179	4.30619	4.25847	5.00321	5.21806	8.87432	4.25343
8091243	PCOLCE2	NM_013363	0	8.04663e-06	1.48719e-06	-19.53	0.000507995	-4.96856	5.10187	5.11732	4.5375	4.95971	4.45242	5.05417	5.11732	5.67341	5.50131	9.19338	6.88055
8068651	PCP4	NM_006198	0	2.33251e-05	0.0461439	1.33155	9.89114e-06	5.80583	5.94125	5.94524	5.51824	5.66468	5.56151	5.74442	5.72112	6.22404	6.36467	5.31496	7.85247
8057486	PDE1A	NM_005019	0	0.000647793	0.424267	1.08745	0.000743448	2.10381	3.3875	3.4379	3.4379	3.4379	3.14308	3.37103	3.11013	3.83264	3.88417	3.21125	4.28425
7954293	PDE3A	NM_000921	0	0.000261612	0.402905	1.1332	0.000186836	3.76946	5.52117	5.44577	5.13692	5.43918	5.02421	5.40096	5.1082	5.99662	5.83886	5.11623	7.03058
7963869	PHC1	NM_004426	0	5.34992e-05	0.506803	-1.04256	0.000436137	1.63297	6.95979	6.95979	6.95979	6.77815	6.77339	6.90689	6.95979	7.47549	7.48447	6.95979	7.66728
7927694	PHYHIPL	NM_032439	0	7.16489e-06	0.00593821	1.48041	2.4894e-06	6.28049	4.53443	4.60581	4.42479	4.30549	4.27127	4.60581	4.60581	5.04895	5.10947	3.91306	6.56394
7899244	PIGV	NM_017837	0	2.06907e-07	0.000981828	-1.12498	1.7959e-06	-1.51512	6.5778	6.53817	6.53817	6.53817	6.50822	6.47875	6.50819	7.00079	6.99469	6.69668	6.09724
8067844	POTED	NM_174981	0	1.39875e-05	0.00113046	1.4674	8.7941e-06	2.9908	4.0446	3.90084	3.79684	3.77666	3.74181	3.90084	3.87359	4.50524	4.59928	3.30891	4.88944
8055222	POTEE	NM_001083538	0	6.07538e-05	0.0560947	1.20813	2.6758e-05	2.87865	4.4427	4.15832	4.34334	4.523	4.4427	4.4427	4.4427	4.84456	4.76541	4.12658	5.65197
8074170	POTEM	NM_001145442	0	4.90034e-05	0.00242685	1.42095	3.24706e-05	2.57049	5.34653	5.28384	5.07216	5.27781	5.15673	5.34653	5.34653	5.82863	5.9229	4.7546	6.11664
7929990	PPRC1	NM_015062	0	4.99353e-05	0.8996	-1.00443	0.00135532	-1.25743	6.67821	6.59872	6.59872	6.59872	6.5159	6.56136	6.59483	6.89899	6.92027	6.59872	6.26825
8107563	PRR16	NM_016644	0	0.000269655	8.65201e-05	-2.77203	0.000148215	-3.45244	4.25246	4.43251	4.30461	4.4497	3.93242	4.43251	4.40079	4.92984	4.9093	5.78594	3.99833
8102468	PRSS12	NM_003619	0	0.000127646	2.52078e-05	-3.97054	0.00025934	-3.5494	5.79806	5.83817	5.63125	5.77103	5.29861	5.83817	5.83817	6.57669	6.38254	7.70554	5.87797
7932584	PRTFDC1	NM_020200	0	7.69099e-07	1.11764e-07	-22.5106	1.06841e-05	-8.24109	4.00149	4.21889	4.20141	3.92716	3.75179	3.82189	3.70059	4.42185	4.53441	8.43871	5.39587
8135774	PTPRZ1	NM_002851	0	6.59465e-06	0.0834275	1.20059	3.82484e-06	4.71728	3.56738	3.78627	3.7046	3.53029	3.51299	3.78627	3.80519	4.30674	4.2236	3.40668	5.64463
8075838	PVALB	NM_002854	0	0.000238368	0.0212113	1.65297	0.000102407	5.85003	5.58141	5.51918	5.06497	5.47344	5.29234	5.51025	5.86494	6.37289	6.34561	4.7473	7.29575
7916112	RAB3B	NM_002867	0	4.18451e-05	7.21859e-06	-6.80802	8.92935e-05	-5.63773	4.97415	4.92118	4.62608	4.45444	4.57597	5.01596	5.01596	5.74702	5.72813	7.56491	5.0698
8058063	RFTN2	NM_144629	0	4.58829e-06	6.78602e-07	-6.76303	7.11712e-06	-5.97817	4.79949	4.84642	4.61447	4.65711	4.35035	4.74189	4.73816	5.36457	5.46074	7.43594	4.85624
8126878	RHAG	NM_000324	0	0.000101977	0.00785843	1.79507	3.3218e-05	7.14725	5.45663	5.26961	5.0384	5.3226	4.87228	5.3226	4.93674	5.87971	6.09552	4.33008	7.16747
8138930	RP9P	NR_003500	0	0.000633859	9.18168e-05	-4.08684	0.000611326	-3.93736	5.07686	5.79042	5.44064	5.57597	5.12533	5.42864	5.59097	5.80469	5.84844	7.46368	5.48645
8042038	RPL23AP32	NR_002229	0	7.59871e-05	1.22425e-05	-4.00334	0.00133445	-2.38081	5.81401	6.182	5.93781	6.11387	6.32558	6.29467	6.1604	6.52837	6.46279	8.11954	6.86809
8176375	RPS4Y1	NM_001008	0	1.08781e-07	0.208994	1.1547	7.69297e-08	23.2972	5.3352	5.34239	5.27006	5.24783	4.93428	5.11098	5.30879	5.87181	5.77311	5.01384	9.55592
8102482	SEC24D	NM_014822	0	5.14107e-05	5.70854e-05	-2.7578	0.000348247	-2.73712	6.84281	6.91602	6.88227	6.57274	7.0976	6.73059	6.78163	6.07058	5.88665	8.29547	6.84281
8100318	SGCB	NM_000232	0	7.26723e-06	4.50405e-06	-12.3429	0.000263391	-5.91998	6.39937	6.68661	7.02564	6.58614	6.86673	6.33241	6.28007	5.00235	5.24929	10.2223	7.65672
8109490	SGCD	NM_000337	0	7.58477e-05	1.29564e-05	-4.85739	0.000558615	-3.18098	5.44535	5.44535	5.05437	4.97617	5.13734	5.44535	5.37435	5.9107	6.11141	7.5485	5.87903
7902127	SGIP1	NM_032291	0	4.23012e-05	1.12983e-05	-4.31577	2.95331e-05	-5.32631	5.05849	5.01015	5.1731	5.24553	4.75533	5.24553	5.26874	5.84007	6.04263	7.21774	4.80461
8103166	SH3D19	NM_001009555	0	2.40849e-07	3.6981e-08	-8.60167	5.62227e-06	-3.92493	4.85866	4.79597	4.973	4.84382	5.04719	5.03837	4.74395	5.46479	5.36476	8.00476	6.03209
8021081	SLC14A1	NM_001128588	0	9.10547e-07	1.2145e-07	-31.0833	1.35212e-06	-24.5436	5.0961	4.544	4.58482	4.97697	4.53443	4.82146	4.91518	5.86037	5.68646	9.73992	5.12265
7965206	SLC6A15	NM_182767	0	8.63925e-07	1.41731e-07	-18.0285	3.0039e-05	-5.66232	4.65035	4.63397	4.38371	4.61785	4.08352	4.51493	4.42087	4.99963	5.02553	8.64438	6.14299
7977933	SLC7A8	NM_012244	0	0.000180479	0.0016021	-1.72646	0.00135313	-2.10494	6.25137	6.05904	6.1412	5.92003	5.8614	6.19544	6.20408	7.1821	6.99012	6.87818	5.8044
7976814	SNORD114-2	NR_003194	0	4.20538e-06	5.47037e-07	-17.2474	1.6524e-05	-9.72656	2.39986	2.27438	1.98323	2.59293	2.59293	2.62847	2.22532	3.04274	2.95894	6.49361	3.21168
8048081	SPAG16	NM_024532	0	1.97383e-07	2.65553e-08	-1.66025	1.45219e-06	-1.45514	5.57967	5.57967	5.57967	5.56859	5.61162	5.55385	5.52202	5.65562	5.66281	6.30213	5.76097
8175558	SPANXE	NM_145665	0	2.87919e-05	0.246726	1.19672	1.71887e-05	6.97951	5.60763	5.26136	4.99252	5.52818	5.4265	5.41372	5.49809	5.99892	6.0738	5.13063	7.93375
8060997	SPTLC3	NM_018327	0	1.7369e-05	0.0104818	1.39432	6.84282e-06	4.51073	4.05858	4.05858	3.74303	4.05858	3.82603	4.07035	3.98976	4.49968	4.64894	3.49257	5.66593
7932407	ST8SIA6	NM_001004470	0	0.00121813	0.0956808	1.21793	0.000412625	2.34159	2.72815	2.92755	2.97336	2.89748	2.54351	2.87452	2.89748	3.12571	3.15096	2.55015	3.77763
8041940	STON1-GTF2A1L	NM_172311	0	1.68008e-07	2.21133e-08	-3.0714	7.91628e-07	-2.42012	4.33304	4.21251	4.29441	4.24194	4.27411	4.17028	4.19754	4.57615	4.52232	5.86516	4.59008
8077804	TATDN2	NM_014760	0	2.15387e-05	0.738014	1.01139	0.000129579	-1.38507	6.36252	6.45506	6.42348	6.39338	6.4164	6.39017	6.30928	6.62575	6.6466	6.37656	5.9066
8169186	TBC1D8B	NM_017752	0	8.18636e-05	3.3796e-05	-3.7583	0.000409757	-3.25542	4.06925	3.74698	3.71357	4.04468	3.61376	3.73249	4.0619	4.87527	5.10893	5.76474	4.0619
7913593	TCEA3	NM_003196	0	5.00729e-06	1.58217e-06	-2.9134	1.86889e-05	-2.66309	4.85813	5.01164	4.93536	4.89542	4.75666	5.03374	4.83802	5.77973	5.64231	6.44684	5.03374
8052925	TEX261	NM_144582	0	0.00474715	0.00142433	-1.39625	0.00138535	-1.55851	5.71874	5.8479	5.59656	5.77107	5.65451	5.66663	5.83587	5.87738	5.84411	6.20888	5.56872
7970301	TMCO3	NM_017905	0	3.40268e-05	4.6944e-06	-2.08222	0.000177559	-1.74439	7.00748	6.86609	7.02473	7.08937	7.12732	7.07128	6.99268	7.23987	7.22218	8.08368	7.28096
8106170	TMEM171	NM_173490	0	3.94483e-05	5.33504e-06	-12.2334	4.08926e-05	-11.43	5.46054	4.99982	5.01639	5.07712	4.4918	4.99097	4.81722	5.64773	5.4483	8.59188	5.07712
8044094	TMEM182	NM_144632	0	5.65095e-06	0.000547767	1.19958	0.000449519	1.28246	3.8397	3.72065	3.78338	3.79751	3.77255	3.84332	3.77312	4.23465	4.27834	3.5275	3.88641
8069582	TMPRSS15	NM_002772	0	4.19227e-05	0.000582372	1.39082	3.461e-05	1.98194	4.24608	4.25322	4.29107	4.27959	4.07582	4.13972	4.22009	4.72221	4.65861	3.73914	4.72606
8008564	TOM1L1	AB065085	0	0.000366961	0.0293756	1.57664	0.000341877	4.17509	4.38067	4.37812	3.96007	4.215	3.84235	4.46104	4.40709	5.27035	5.33724	3.57805	5.63986
8124726	TRIM26	NM_003449	0	5.99238e-05	1.12022e-05	1.16428	8.08788e-05	1.16039	6.80969	6.80969	6.81262	6.76661	6.83383	6.80969	6.80969	6.83147	6.83711	6.58797	6.80257
7945979	TRIM68	NM_018073	0	5.70522e-06	0.618663	-1.02376	7.80625e-05	-1.63064	5.48064	5.4108	5.32425	5.43931	5.30443	5.43931	5.43931	5.9403	5.94368	5.43931	4.73388
8035896	TSHZ3	NM_020856	0	0.000854186	0.000162806	-4.03817	0.000876334	-4.05251	5.15311	5.12796	4.61506	4.79873	4.5004	5.20982	4.95953	5.59116	5.58539	6.92293	4.90411
8063716	TUBB1	NM_030773	0	6.84455e-05	0.000193578	1.52369	0.0003141	1.67392	5.32079	5.19987	5.07712	5.19987	5.19987	5.19987	5.06856	5.65018	5.68001	4.57329	5.31652
7910416	URB2	NM_014777	0	5.26711e-08	6.37062e-07	1.36811	2.59461e-05	1.27009	5.92942	5.87007	5.87577	5.88507	5.92435	5.92435	5.91904	6.40283	6.37423	5.45182	5.79675
7965565	USP44	NM_032147	0	2.69967e-05	0.0204214	1.40431	1.09692e-05	5.28737	5.03141	4.95124	4.72994	4.95731	4.63021	5.03141	5.03141	5.61121	5.49903	4.41913	6.82168
8176578	USP9Y	NM_004654	0	0.00161657	0.0271334	1.43815	0.000659907	2.72441	4.22181	4.51871	4.18857	4.32644	3.90287	4.30619	4.32644	4.83614	4.73364	3.73165	5.1776
8078319	ZCWPW2	NM_001040432	0	0.000137325	2.22591e-05	-3.95165	0.000144315	-3.89927	3.0483	3.21882	2.8775	2.94152	2.69673	2.95844	2.64237	3.52755	3.40379	4.89441	2.93121
8147000	ZFHX4	NM_024721	0	5.9967e-06	8.73993e-07	-7.77126	8.59275e-06	-6.92496	6.00952	5.7237	5.53045	5.7719	5.50798	5.75897	5.91511	6.4486	6.54634	8.70352	5.91172
8066279	ZHX3	NM_015035	0	0.000934675	0.00111619	-1.45055	0.0015099	-1.59462	5.45675	5.29892	5.43165	5.50859	5.47813	5.5704	5.60406	5.93084	5.85862	6.01495	5.34174
7925792	ZMYND11	NM_006624	0	2.26574e-05	9.69502e-06	-2.44404	0.000450688	-1.91406	7.38152	7.5101	7.53935	7.23761	7.32148	7.28784	7.3786	7.01376	6.90712	8.66877	7.73213
8124562	ZNF323	NM_001135215	0	0.000301666	0.0015635	-1.36663	0.00150401	-1.51596	5.05154	4.84801	4.81207	4.87997	4.81662	4.77523	4.89743	5.36678	5.38963	5.31932	4.71908
8085774	ZNF385D	NM_024697	0	2.49426e-05	4.21368e-06	-12.2171	3.25469e-05	-11.4136	5.01033	4.80722	4.84324	4.40218	4.36483	5.01637	5.01637	5.85469	5.96487	8.39091	4.87823
8079224	ZNF502	NM_033210	0	0.00223546	0.000831184	-1.85179	0.000640829	-2.34402	3.47802	3.38433	3.27889	3.26845	2.98649	3.13081	3.27889	3.54067	3.55227	4.14691	2.91792
8031640	ZNF583	NM_152478	0	3.40865e-05	0.00716863	-1.27096	0.00144038	1.53603	4.9951	5.07917	5.19428	5.19852	5.0977	4.9654	5.01435	4.76399	4.77696	5.42371	6.04291
8031748	ZNF749	NM_001023561	0	0.003996	0.0668263	1.27387	0.00116591	2.1767	4.79611	4.86772	4.84714	4.4652	4.63792	4.79611	4.53765	4.9513	5.05776	4.35762	5.47976
